# Supplementary material for: Prediction model for chemical explosion consequences via multimodal feature fusion
Source: J Cheminform. 2025 Aug 5;17:118. doi: 10.1186/s13321-025-01060-x (PMC12323191; doi:10.1186/s13321-025-01060-x)
Supplement: Supplementary file 2 — Supplementary material 2. [file 13321_2025_1060_MOESM2_ESM.xlsx]

## Sheet: Raw Data and Prediction
No	Model	Chemical	SMILES	Property Descriptor																	Simulation Result
				T (C)	P (psi)	Leak Size (in)	Material Quantity (m3)	Number of carbon atoms	Number of hydrogen atoms	Number of oxygen atoms	Number of nitrogen atoms	Number of sulfur atoms	Number of halogen atoms	Molecular Weight	DM	εHOMO	εLUMO	μ	η	ω	Explosion Diameter	log(Explosion Diameter)
	1	ethane	CC	0	500	10	10	2	6	0	0	0	0	30.07	0	-0.3401	0.1048	-0.1176	0.4448	0.0156	80.9491	1.90821
2	1	ethane	CC	0	500	10	20	2	6	0	0	0	0	30.07	0	-0.3401	0.1048	-0.1176	0.4448	0.0156	81.0379	1.90869
3	1	ethane	CC	0	500	10	100	2	6	0	0	0	0	30.07	0	-0.3401	0.1048	-0.1176	0.4448	0.0156	81.0413	1.90871
4	2	ethane	CC	20	500	10	10	2	6	0	0	0	0	30.07	0	-0.3401	0.1048	-0.1176	0.4448	0.0156	34.2778	1.53501
5	2	ethane	CC	20	500	10	20	2	6	0	0	0	0	30.07	0	-0.3401	0.1048	-0.1176	0.4448	0.0156	34.2692	1.5349
6	2	ethane	CC	20	500	10	100	2	6	0	0	0	0	30.07	0	-0.3401	0.1048	-0.1176	0.4448	0.0156	34.2699	1.53491
7	3	ethane	CC	50	500	10	10	2	6	0	0	0	0	30.07	0	-0.3401	0.1048	-0.1176	0.4448	0.0156	30.4381	1.48342
8	3	ethane	CC	50	500	10	20	2	6	0	0	0	0	30.07	0	-0.3401	0.1048	-0.1176	0.4448	0.0156	30.4325	1.48334
9	3	ethane	CC	50	500	10	100	2	6	0	0	0	0	30.07	0	-0.3401	0.1048	-0.1176	0.4448	0.0156	30.4316	1.48332
10	4	ethane	CC	0	1000	10	10	2	6	0	0	0	0	30.07	0	-0.3401	0.1048	-0.1176	0.4448	0.0156	97.9986	1.99122
11	4	ethane	CC	0	1000	10	20	2	6	0	0	0	0	30.07	0	-0.3401	0.1048	-0.1176	0.4448	0.0156	98.1481	1.99188
12	4	ethane	CC	0	1000	10	100	2	6	0	0	0	0	30.07	0	-0.3401	0.1048	-0.1176	0.4448	0.0156	98.2245	1.99222
13	5	ethane	CC	20	1000	10	10	2	6	0	0	0	0	30.07	0	-0.3401	0.1048	-0.1176	0.4448	0.0156	89.0522	1.94964
14	5	ethane	CC	20	1000	10	20	2	6	0	0	0	0	30.07	0	-0.3401	0.1048	-0.1176	0.4448	0.0156	89.0972	1.94986
15	5	ethane	CC	20	1000	10	100	2	6	0	0	0	0	30.07	0	-0.3401	0.1048	-0.1176	0.4448	0.0156	89.1035	1.94989
16	6	ethane	CC	50	1000	10	10	2	6	0	0	0	0	30.07	0	-0.3401	0.1048	-0.1176	0.4448	0.0156	51.8564	1.7148
17	6	ethane	CC	50	1000	10	20	2	6	0	0	0	0	30.07	0	-0.3401	0.1048	-0.1176	0.4448	0.0156	51.9381	1.71549
18	6	ethane	CC	50	1000	10	100	2	6	0	0	0	0	30.07	0	-0.3401	0.1048	-0.1176	0.4448	0.0156	51.9778	1.71582
19	7	ethane	CC	100	1000	10	10	2	6	0	0	0	0	30.07	0	-0.3401	0.1048	-0.1176	0.4448	0.0156	30.1389	1.47913
20	7	ethane	CC	100	1000	10	20	2	6	0	0	0	0	30.07	0	-0.3401	0.1048	-0.1176	0.4448	0.0156	30.1198	1.47885
21	7	ethane	CC	100	1000	10	100	2	6	0	0	0	0	30.07	0	-0.3401	0.1048	-0.1176	0.4448	0.0156	30.129	1.47898
22	8	ethane	CC	0	100	25	10	2	6	0	0	0	0	30.07	0	-0.3401	0.1048	-0.1176	0.4448	0.0156	37.0005	1.56821
23	8	ethane	CC	0	100	25	20	2	6	0	0	0	0	30.07	0	-0.3401	0.1048	-0.1176	0.4448	0.0156	37.0255	1.5685
24	8	ethane	CC	0	100	25	100	2	6	0	0	0	0	30.07	0	-0.3401	0.1048	-0.1176	0.4448	0.0156	37.0179	1.56841
25	9	ethane	CC	20	100	25	10	2	6	0	0	0	0	30.07	0	-0.3401	0.1048	-0.1176	0.4448	0.0156	35.4156	1.54919
26	9	ethane	CC	20	100	25	20	2	6	0	0	0	0	30.07	0	-0.3401	0.1048	-0.1176	0.4448	0.0156	35.4722	1.54989
27	9	ethane	CC	20	100	25	100	2	6	0	0	0	0	30.07	0	-0.3401	0.1048	-0.1176	0.4448	0.0156	35.4578	1.54971
28	10	ethane	CC	50	100	25	10	2	6	0	0	0	0	30.07	0	-0.3401	0.1048	-0.1176	0.4448	0.0156	33.4919	1.52494
29	10	ethane	CC	50	100	25	20	2	6	0	0	0	0	30.07	0	-0.3401	0.1048	-0.1176	0.4448	0.0156	33.4669	1.52462
30	10	ethane	CC	50	100	25	100	2	6	0	0	0	0	30.07	0	-0.3401	0.1048	-0.1176	0.4448	0.0156	33.4743	1.52471
31	11	ethane	CC	100	100	25	10	2	6	0	0	0	0	30.07	0	-0.3401	0.1048	-0.1176	0.4448	0.0156	25.4389	1.4055
32	11	ethane	CC	100	100	25	20	2	6	0	0	0	0	30.07	0	-0.3401	0.1048	-0.1176	0.4448	0.0156	25.4124	1.40505
33	11	ethane	CC	100	100	25	100	2	6	0	0	0	0	30.07	0	-0.3401	0.1048	-0.1176	0.4448	0.0156	25.412	1.40504
34	12	ethane	CC	0	500	25	10	2	6	0	0	0	0	30.07	0	-0.3401	0.1048	-0.1176	0.4448	0.0156	236.799	2.37438
35	12	ethane	CC	0	500	25	20	2	6	0	0	0	0	30.07	0	-0.3401	0.1048	-0.1176	0.4448	0.0156	236.845	2.37446
36	12	ethane	CC	0	500	25	100	2	6	0	0	0	0	30.07	0	-0.3401	0.1048	-0.1176	0.4448	0.0156	236.734	2.37426
37	13	ethane	CC	20	500	25	10	2	6	0	0	0	0	30.07	0	-0.3401	0.1048	-0.1176	0.4448	0.0156	90.044	1.95445
38	13	ethane	CC	20	500	25	20	2	6	0	0	0	0	30.07	0	-0.3401	0.1048	-0.1176	0.4448	0.0156	90.0677	1.95457
39	13	ethane	CC	20	500	25	100	2	6	0	0	0	0	30.07	0	-0.3401	0.1048	-0.1176	0.4448	0.0156	90.4018	1.95618
40	14	ethane	CC	50	500	25	10	2	6	0	0	0	0	30.07	0	-0.3401	0.1048	-0.1176	0.4448	0.0156	77.394	1.88871
41	14	ethane	CC	50	500	25	20	2	6	0	0	0	0	30.07	0	-0.3401	0.1048	-0.1176	0.4448	0.0156	77.4378	1.88895
42	14	ethane	CC	50	500	25	100	2	6	0	0	0	0	30.07	0	-0.3401	0.1048	-0.1176	0.4448	0.0156	77.3853	1.88866
43	15	ethane	CC	100	500	25	10	2	6	0	0	0	0	30.07	0	-0.3401	0.1048	-0.1176	0.4448	0.0156	66.7771	1.82463
44	15	ethane	CC	100	500	25	20	2	6	0	0	0	0	30.07	0	-0.3401	0.1048	-0.1176	0.4448	0.0156	66.8163	1.82488
45	15	ethane	CC	100	500	25	100	2	6	0	0	0	0	30.07	0	-0.3401	0.1048	-0.1176	0.4448	0.0156	66.8247	1.82494
46	16	ethane	CC	0	1000	25	10	2	6	0	0	0	0	30.07	0	-0.3401	0.1048	-0.1176	0.4448	0.0156	280.774	2.44836
47	16	ethane	CC	0	1000	25	20	2	6	0	0	0	0	30.07	0	-0.3401	0.1048	-0.1176	0.4448	0.0156	280.736	2.4483
48	16	ethane	CC	0	1000	25	100	2	6	0	0	0	0	30.07	0	-0.3401	0.1048	-0.1176	0.4448	0.0156	280.901	2.44855
49	17	ethane	CC	20	1000	25	10	2	6	0	0	0	0	30.07	0	-0.3401	0.1048	-0.1176	0.4448	0.0156	258.714	2.41282
50	17	ethane	CC	20	1000	25	20	2	6	0	0	0	0	30.07	0	-0.3401	0.1048	-0.1176	0.4448	0.0156	258.748	2.41288
51	17	ethane	CC	20	1000	25	100	2	6	0	0	0	0	30.07	0	-0.3401	0.1048	-0.1176	0.4448	0.0156	258.728	2.41284
52	18	ethane	CC	50	1000	25	10	2	6	0	0	0	0	30.07	0	-0.3401	0.1048	-0.1176	0.4448	0.0156	148.614	2.17206
53	18	ethane	CC	50	1000	25	20	2	6	0	0	0	0	30.07	0	-0.3401	0.1048	-0.1176	0.4448	0.0156	148.768	2.17251
54	18	ethane	CC	50	1000	25	100	2	6	0	0	0	0	30.07	0	-0.3401	0.1048	-0.1176	0.4448	0.0156	148.771	2.17252
55	19	ethane	CC	100	1000	25	10	2	6	0	0	0	0	30.07	0	-0.3401	0.1048	-0.1176	0.4448	0.0156	109.394	2.03899
56	19	ethane	CC	100	1000	25	20	2	6	0	0	0	0	30.07	0	-0.3401	0.1048	-0.1176	0.4448	0.0156	109.403	2.03903
57	19	ethane	CC	100	1000	25	100	2	6	0	0	0	0	30.07	0	-0.3401	0.1048	-0.1176	0.4448	0.0156	109.405	2.03904
58	20	ethane	CC	0	100	50	10	2	6	0	0	0	0	30.07	0	-0.3401	0.1048	-0.1176	0.4448	0.0156	75.7237	1.87923
59	20	ethane	CC	0	100	50	20	2	6	0	0	0	0	30.07	0	-0.3401	0.1048	-0.1176	0.4448	0.0156	75.7765	1.87953
60	20	ethane	CC	0	100	50	100	2	6	0	0	0	0	30.07	0	-0.3401	0.1048	-0.1176	0.4448	0.0156	75.6932	1.87906
61	21	ethane	CC	20	100	50	10	2	6	0	0	0	0	30.07	0	-0.3401	0.1048	-0.1176	0.4448	0.0156	71.9552	1.85706
62	21	ethane	CC	20	100	50	20	2	6	0	0	0	0	30.07	0	-0.3401	0.1048	-0.1176	0.4448	0.0156	71.9262	1.85689
63	21	ethane	CC	20	100	50	100	2	6	0	0	0	0	30.07	0	-0.3401	0.1048	-0.1176	0.4448	0.0156	71.9306	1.85691
64	22	ethane	CC	50	100	50	10	2	6	0	0	0	0	30.07	0	-0.3401	0.1048	-0.1176	0.4448	0.0156	67.4361	1.82889
65	22	ethane	CC	50	100	50	20	2	6	0	0	0	0	30.07	0	-0.3401	0.1048	-0.1176	0.4448	0.0156	67.4287	1.82884
66	22	ethane	CC	50	100	50	100	2	6	0	0	0	0	30.07	0	-0.3401	0.1048	-0.1176	0.4448	0.0156	67.4644	1.82907
67	23	ethane	CC	100	100	50	10	2	6	0	0	0	0	30.07	0	-0.3401	0.1048	-0.1176	0.4448	0.0156	61.4684	1.78865
68	23	ethane	CC	100	100	50	20	2	6	0	0	0	0	30.07	0	-0.3401	0.1048	-0.1176	0.4448	0.0156	61.4904	1.78881
69	23	ethane	CC	100	100	50	100	2	6	0	0	0	0	30.07	0	-0.3401	0.1048	-0.1176	0.4448	0.0156	61.448	1.78851
70	24	ethane	CC	0	500	50	10	2	6	0	0	0	0	30.07	0	-0.3401	0.1048	-0.1176	0.4448	0.0156	500.116	2.69907
71	24	ethane	CC	0	500	50	20	2	6	0	0	0	0	30.07	0	-0.3401	0.1048	-0.1176	0.4448	0.0156	499.654	2.69867
72	24	ethane	CC	0	500	50	100	2	6	0	0	0	0	30.07	0	-0.3401	0.1048	-0.1176	0.4448	0.0156	499.523	2.69856
73	25	ethane	CC	20	500	50	10	2	6	0	0	0	0	30.07	0	-0.3401	0.1048	-0.1176	0.4448	0.0156	205.37	2.31254
74	25	ethane	CC	20	500	50	20	2	6	0	0	0	0	30.07	0	-0.3401	0.1048	-0.1176	0.4448	0.0156	205.33	2.31245
75	25	ethane	CC	20	500	50	100	2	6	0	0	0	0	30.07	0	-0.3401	0.1048	-0.1176	0.4448	0.0156	205.254	2.31229
76	26	ethane	CC	50	500	50	10	2	6	0	0	0	0	30.07	0	-0.3401	0.1048	-0.1176	0.4448	0.0156	177.93	2.25025
77	26	ethane	CC	50	500	50	20	2	6	0	0	0	0	30.07	0	-0.3401	0.1048	-0.1176	0.4448	0.0156	177.898	2.25017
78	26	ethane	CC	50	500	50	100	2	6	0	0	0	0	30.07	0	-0.3401	0.1048	-0.1176	0.4448	0.0156	177.93	2.25025
79	27	ethane	CC	100	500	50	10	2	6	0	0	0	0	30.07	0	-0.3401	0.1048	-0.1176	0.4448	0.0156	152.181	2.18236
80	27	ethane	CC	100	500	50	20	2	6	0	0	0	0	30.07	0	-0.3401	0.1048	-0.1176	0.4448	0.0156	152.131	2.18222
81	27	ethane	CC	100	500	50	100	2	6	0	0	0	0	30.07	0	-0.3401	0.1048	-0.1176	0.4448	0.0156	152.143	2.18225
82	28	ethane	CC	0	1000	50	10	2	6	0	0	0	0	30.07	0	-0.3401	0.1048	-0.1176	0.4448	0.0156	586.364	2.76817
83	28	ethane	CC	0	1000	50	20	2	6	0	0	0	0	30.07	0	-0.3401	0.1048	-0.1176	0.4448	0.0156	587.327	2.76888
84	28	ethane	CC	0	1000	50	100	2	6	0	0	0	0	30.07	0	-0.3401	0.1048	-0.1176	0.4448	0.0156	587.156	2.76875
85	29	ethane	CC	20	1000	50	10	2	6	0	0	0	0	30.07	0	-0.3401	0.1048	-0.1176	0.4448	0.0156	548.637	2.73929
86	29	ethane	CC	20	1000	50	20	2	6	0	0	0	0	30.07	0	-0.3401	0.1048	-0.1176	0.4448	0.0156	548.937	2.73952
87	29	ethane	CC	20	1000	50	100	2	6	0	0	0	0	30.07	0	-0.3401	0.1048	-0.1176	0.4448	0.0156	548.598	2.73925
88	30	ethane	CC	50	1000	50	10	2	6	0	0	0	0	30.07	0	-0.3401	0.1048	-0.1176	0.4448	0.0156	326.433	2.51379
89	30	ethane	CC	50	1000	50	20	2	6	0	0	0	0	30.07	0	-0.3401	0.1048	-0.1176	0.4448	0.0156	326.528	2.51392
90	30	ethane	CC	50	1000	50	100	2	6	0	0	0	0	30.07	0	-0.3401	0.1048	-0.1176	0.4448	0.0156	326.515	2.5139
91	31	ethane	CC	100	1000	50	10	2	6	0	0	0	0	30.07	0	-0.3401	0.1048	-0.1176	0.4448	0.0156	247.342	2.3933
92	31	ethane	CC	100	1000	50	20	2	6	0	0	0	0	30.07	0	-0.3401	0.1048	-0.1176	0.4448	0.0156	247.419	2.39343
93	31	ethane	CC	100	1000	50	100	2	6	0	0	0	0	30.07	0	-0.3401	0.1048	-0.1176	0.4448	0.0156	247.527	2.39362
94	32	propane	CCC	0	100	10	10	3	8	0	0	0	0	44.1	0.0554	-0.3245	0.0961	-0.1142	0.4205	0.0155	86.7828	1.93843
95	32	propane	CCC	0	100	10	20	3	8	0	0	0	0	44.1	0.0554	-0.3245	0.0961	-0.1142	0.4205	0.0155	86.7828	1.93843
96	32	propane	CCC	0	100	10	100	3	8	0	0	0	0	44.1	0.0554	-0.3245	0.0961	-0.1142	0.4205	0.0155	86.7828	1.93843
97	33	propane	CCC	0	500	10	10	3	8	0	0	0	0	44.1	0.0554	-0.3245	0.0961	-0.1142	0.4205	0.0155	128.631	2.10935
98	33	propane	CCC	0	500	10	20	3	8	0	0	0	0	44.1	0.0554	-0.3245	0.0961	-0.1142	0.4205	0.0155	128.674	2.10949
99	33	propane	CCC	0	500	10	100	3	8	0	0	0	0	44.1	0.0554	-0.3245	0.0961	-0.1142	0.4205	0.0155	128.675	2.10949
100	34	propane	CCC	20	500	10	10	3	8	0	0	0	0	44.1	0.0554	-0.3245	0.0961	-0.1142	0.4205	0.0155	108.326	2.03473
101	34	propane	CCC	20	500	10	20	3	8	0	0	0	0	44.1	0.0554	-0.3245	0.0961	-0.1142	0.4205	0.0155	108.407	2.03506
102	34	propane	CCC	20	500	10	100	3	8	0	0	0	0	44.1	0.0554	-0.3245	0.0961	-0.1142	0.4205	0.0155	108.389	2.03499
103	35	propane	CCC	50	500	10	10	3	8	0	0	0	0	44.1	0.0554	-0.3245	0.0961	-0.1142	0.4205	0.0155	87.3366	1.9412
104	35	propane	CCC	50	500	10	20	3	8	0	0	0	0	44.1	0.0554	-0.3245	0.0961	-0.1142	0.4205	0.0155	87.3537	1.94128
105	35	propane	CCC	50	500	10	100	3	8	0	0	0	0	44.1	0.0554	-0.3245	0.0961	-0.1142	0.4205	0.0155	87.3575	1.9413
106	36	propane	CCC	100	500	10	10	3	8	0	0	0	0	44.1	0.0554	-0.3245	0.0961	-0.1142	0.4205	0.0155	34.7452	1.54089
107	36	propane	CCC	100	500	10	20	3	8	0	0	0	0	44.1	0.0554	-0.3245	0.0961	-0.1142	0.4205	0.0155	34.747	1.54092
108	36	propane	CCC	100	500	10	100	3	8	0	0	0	0	44.1	0.0554	-0.3245	0.0961	-0.1142	0.4205	0.0155	34.7145	1.54051
109	37	propane	CCC	0	1000	10	10	3	8	0	0	0	0	44.1	0.0554	-0.3245	0.0961	-0.1142	0.4205	0.0155	143.046	2.15548
110	37	propane	CCC	0	1000	10	20	3	8	0	0	0	0	44.1	0.0554	-0.3245	0.0961	-0.1142	0.4205	0.0155	143.103	2.15565
111	37	propane	CCC	0	1000	10	100	3	8	0	0	0	0	44.1	0.0554	-0.3245	0.0961	-0.1142	0.4205	0.0155	142.812	2.15476
112	38	propane	CCC	20	1000	10	10	3	8	0	0	0	0	44.1	0.0554	-0.3245	0.0961	-0.1142	0.4205	0.0155	125.704	2.09935
113	38	propane	CCC	20	1000	10	20	3	8	0	0	0	0	44.1	0.0554	-0.3245	0.0961	-0.1142	0.4205	0.0155	125.703	2.09935
114	38	propane	CCC	20	1000	10	100	3	8	0	0	0	0	44.1	0.0554	-0.3245	0.0961	-0.1142	0.4205	0.0155	125.702	2.09934
115	39	propane	CCC	50	1000	10	10	3	8	0	0	0	0	44.1	0.0554	-0.3245	0.0961	-0.1142	0.4205	0.0155	104.983	2.02112
116	39	propane	CCC	50	1000	10	20	3	8	0	0	0	0	44.1	0.0554	-0.3245	0.0961	-0.1142	0.4205	0.0155	104.971	2.02107
117	39	propane	CCC	50	1000	10	100	3	8	0	0	0	0	44.1	0.0554	-0.3245	0.0961	-0.1142	0.4205	0.0155	104.989	2.02114
118	40	propane	CCC	100	1000	10	10	3	8	0	0	0	0	44.1	0.0554	-0.3245	0.0961	-0.1142	0.4205	0.0155	70.3391	1.8472
119	40	propane	CCC	100	1000	10	20	3	8	0	0	0	0	44.1	0.0554	-0.3245	0.0961	-0.1142	0.4205	0.0155	70.2846	1.84686
120	40	propane	CCC	100	1000	10	100	3	8	0	0	0	0	44.1	0.0554	-0.3245	0.0961	-0.1142	0.4205	0.0155	70.2231	1.84648
121	41	propane	CCC	0	100	25	10	3	8	0	0	0	0	44.1	0.0554	-0.3245	0.0961	-0.1142	0.4205	0.0155	270.137	2.43158
122	41	propane	CCC	0	100	25	20	3	8	0	0	0	0	44.1	0.0554	-0.3245	0.0961	-0.1142	0.4205	0.0155	269.766	2.43099
123	41	propane	CCC	0	100	25	100	3	8	0	0	0	0	44.1	0.0554	-0.3245	0.0961	-0.1142	0.4205	0.0155	270.181	2.43165
124	42	propane	CCC	20	100	25	10	3	8	0	0	0	0	44.1	0.0554	-0.3245	0.0961	-0.1142	0.4205	0.0155	43.0629	1.6341
125	42	propane	CCC	20	100	25	20	3	8	0	0	0	0	44.1	0.0554	-0.3245	0.0961	-0.1142	0.4205	0.0155	43.0198	1.63367
126	42	propane	CCC	20	100	25	100	3	8	0	0	0	0	44.1	0.0554	-0.3245	0.0961	-0.1142	0.4205	0.0155	43.0631	1.63411
127	43	propane	CCC	50	100	25	10	3	8	0	0	0	0	44.1	0.0554	-0.3245	0.0961	-0.1142	0.4205	0.0155	40.2572	1.60484
128	43	propane	CCC	50	100	25	20	3	8	0	0	0	0	44.1	0.0554	-0.3245	0.0961	-0.1142	0.4205	0.0155	40.2077	1.60431
129	43	propane	CCC	50	100	25	100	3	8	0	0	0	0	44.1	0.0554	-0.3245	0.0961	-0.1142	0.4205	0.0155	40.2388	1.60465
130	44	propane	CCC	100	100	25	10	3	8	0	0	0	0	44.1	0.0554	-0.3245	0.0961	-0.1142	0.4205	0.0155	36.7444	1.56519
131	44	propane	CCC	100	100	25	20	3	8	0	0	0	0	44.1	0.0554	-0.3245	0.0961	-0.1142	0.4205	0.0155	36.7804	1.56562
132	44	propane	CCC	100	100	25	100	3	8	0	0	0	0	44.1	0.0554	-0.3245	0.0961	-0.1142	0.4205	0.0155	36.7709	1.5655
133	45	propane	CCC	0	500	25	10	3	8	0	0	0	0	44.1	0.0554	-0.3245	0.0961	-0.1142	0.4205	0.0155	374.789	2.57379
134	45	propane	CCC	0	500	25	20	3	8	0	0	0	0	44.1	0.0554	-0.3245	0.0961	-0.1142	0.4205	0.0155	375.159	2.57422
135	45	propane	CCC	0	500	25	100	3	8	0	0	0	0	44.1	0.0554	-0.3245	0.0961	-0.1142	0.4205	0.0155	375.182	2.57424
136	46	propane	CCC	20	500	25	10	3	8	0	0	0	0	44.1	0.0554	-0.3245	0.0961	-0.1142	0.4205	0.0155	314.645	2.49782
137	46	propane	CCC	20	500	25	20	3	8	0	0	0	0	44.1	0.0554	-0.3245	0.0961	-0.1142	0.4205	0.0155	314.733	2.49794
138	46	propane	CCC	20	500	25	100	3	8	0	0	0	0	44.1	0.0554	-0.3245	0.0961	-0.1142	0.4205	0.0155	314.489	2.49761
139	47	propane	CCC	50	500	25	10	3	8	0	0	0	0	44.1	0.0554	-0.3245	0.0961	-0.1142	0.4205	0.0155	254.77	2.40615
140	47	propane	CCC	50	500	25	20	3	8	0	0	0	0	44.1	0.0554	-0.3245	0.0961	-0.1142	0.4205	0.0155	255.078	2.40667
141	47	propane	CCC	50	500	25	100	3	8	0	0	0	0	44.1	0.0554	-0.3245	0.0961	-0.1142	0.4205	0.0155	254.88	2.40634
142	48	propane	CCC	100	500	25	10	3	8	0	0	0	0	44.1	0.0554	-0.3245	0.0961	-0.1142	0.4205	0.0155	91.5277	1.96155
143	48	propane	CCC	100	500	25	20	3	8	0	0	0	0	44.1	0.0554	-0.3245	0.0961	-0.1142	0.4205	0.0155	91.3556	1.96074
144	48	propane	CCC	100	500	25	100	3	8	0	0	0	0	44.1	0.0554	-0.3245	0.0961	-0.1142	0.4205	0.0155	91.4084	1.96099
145	49	propane	CCC	0	1000	25	10	3	8	0	0	0	0	44.1	0.0554	-0.3245	0.0961	-0.1142	0.4205	0.0155	406.528	2.60909
146	49	propane	CCC	0	1000	25	20	3	8	0	0	0	0	44.1	0.0554	-0.3245	0.0961	-0.1142	0.4205	0.0155	406.646	2.60922
147	49	propane	CCC	0	1000	25	100	3	8	0	0	0	0	44.1	0.0554	-0.3245	0.0961	-0.1142	0.4205	0.0155	406.407	2.60896
148	50	propane	CCC	20	1000	25	10	3	8	0	0	0	0	44.1	0.0554	-0.3245	0.0961	-0.1142	0.4205	0.0155	355.986	2.55143
149	50	propane	CCC	20	1000	25	20	3	8	0	0	0	0	44.1	0.0554	-0.3245	0.0961	-0.1142	0.4205	0.0155	355.796	2.5512
150	50	propane	CCC	20	1000	25	100	3	8	0	0	0	0	44.1	0.0554	-0.3245	0.0961	-0.1142	0.4205	0.0155	355.913	2.55134
151	51	propane	CCC	50	1000	25	10	3	8	0	0	0	0	44.1	0.0554	-0.3245	0.0961	-0.1142	0.4205	0.0155	299.092	2.4758
152	51	propane	CCC	50	1000	25	20	3	8	0	0	0	0	44.1	0.0554	-0.3245	0.0961	-0.1142	0.4205	0.0155	299.113	2.47584
153	51	propane	CCC	50	1000	25	100	3	8	0	0	0	0	44.1	0.0554	-0.3245	0.0961	-0.1142	0.4205	0.0155	299.091	2.4758
154	52	propane	CCC	100	1000	25	10	3	8	0	0	0	0	44.1	0.0554	-0.3245	0.0961	-0.1142	0.4205	0.0155	205.892	2.31364
155	52	propane	CCC	100	1000	25	20	3	8	0	0	0	0	44.1	0.0554	-0.3245	0.0961	-0.1142	0.4205	0.0155	206.182	2.31425
156	52	propane	CCC	100	1000	25	100	3	8	0	0	0	0	44.1	0.0554	-0.3245	0.0961	-0.1142	0.4205	0.0155	206.053	2.31398
157	53	propane	CCC	0	100	50	10	3	8	0	0	0	0	44.1	0.0554	-0.3245	0.0961	-0.1142	0.4205	0.0155	590.362	2.77112
158	53	propane	CCC	0	100	50	20	3	8	0	0	0	0	44.1	0.0554	-0.3245	0.0961	-0.1142	0.4205	0.0155	589.881	2.77076
159	53	propane	CCC	0	100	50	100	3	8	0	0	0	0	44.1	0.0554	-0.3245	0.0961	-0.1142	0.4205	0.0155	588.499	2.76975
160	54	propane	CCC	20	100	50	10	3	8	0	0	0	0	44.1	0.0554	-0.3245	0.0961	-0.1142	0.4205	0.0155	91.5433	1.96163
161	54	propane	CCC	20	100	50	20	3	8	0	0	0	0	44.1	0.0554	-0.3245	0.0961	-0.1142	0.4205	0.0155	91.4977	1.96141
162	54	propane	CCC	20	100	50	100	3	8	0	0	0	0	44.1	0.0554	-0.3245	0.0961	-0.1142	0.4205	0.0155	91.5713	1.96176
163	55	propane	CCC	50	100	50	10	3	8	0	0	0	0	44.1	0.0554	-0.3245	0.0961	-0.1142	0.4205	0.0155	83.8118	1.92331
164	55	propane	CCC	50	100	50	20	3	8	0	0	0	0	44.1	0.0554	-0.3245	0.0961	-0.1142	0.4205	0.0155	83.8777	1.92365
165	55	propane	CCC	50	100	50	100	3	8	0	0	0	0	44.1	0.0554	-0.3245	0.0961	-0.1142	0.4205	0.0155	83.9122	1.92383
166	56	propane	CCC	100	100	50	10	3	8	0	0	0	0	44.1	0.0554	-0.3245	0.0961	-0.1142	0.4205	0.0155	75.2029	1.87623
167	56	propane	CCC	100	100	50	20	3	8	0	0	0	0	44.1	0.0554	-0.3245	0.0961	-0.1142	0.4205	0.0155	75.2683	1.87661
168	56	propane	CCC	100	100	50	100	3	8	0	0	0	0	44.1	0.0554	-0.3245	0.0961	-0.1142	0.4205	0.0155	75.1991	1.87621
169	57	propane	CCC	0	500	50	10	3	8	0	0	0	0	44.1	0.0554	-0.3245	0.0961	-0.1142	0.4205	0.0155	782.983	2.89375
170	57	propane	CCC	0	500	50	20	3	8	0	0	0	0	44.1	0.0554	-0.3245	0.0961	-0.1142	0.4205	0.0155	782.041	2.89323
171	57	propane	CCC	0	500	50	100	3	8	0	0	0	0	44.1	0.0554	-0.3245	0.0961	-0.1142	0.4205	0.0155	782.275	2.89336
172	58	propane	CCC	20	500	50	10	3	8	0	0	0	0	44.1	0.0554	-0.3245	0.0961	-0.1142	0.4205	0.0155	659.553	2.81925
173	58	propane	CCC	20	500	50	20	3	8	0	0	0	0	44.1	0.0554	-0.3245	0.0961	-0.1142	0.4205	0.0155	660.323	2.81976
174	58	propane	CCC	20	500	50	100	3	8	0	0	0	0	44.1	0.0554	-0.3245	0.0961	-0.1142	0.4205	0.0155	660.594	2.81993
175	59	propane	CCC	50	500	50	10	3	8	0	0	0	0	44.1	0.0554	-0.3245	0.0961	-0.1142	0.4205	0.0155	538.364	2.73108
176	59	propane	CCC	50	500	50	20	3	8	0	0	0	0	44.1	0.0554	-0.3245	0.0961	-0.1142	0.4205	0.0155	537.943	2.73074
177	59	propane	CCC	50	500	50	100	3	8	0	0	0	0	44.1	0.0554	-0.3245	0.0961	-0.1142	0.4205	0.0155	538.237	2.73097
178	60	propane	CCC	100	500	50	10	3	8	0	0	0	0	44.1	0.0554	-0.3245	0.0961	-0.1142	0.4205	0.0155	208.843	2.31982
179	60	propane	CCC	100	500	50	20	3	8	0	0	0	0	44.1	0.0554	-0.3245	0.0961	-0.1142	0.4205	0.0155	208.744	2.31961
180	60	propane	CCC	100	500	50	100	3	8	0	0	0	0	44.1	0.0554	-0.3245	0.0961	-0.1142	0.4205	0.0155	208.73	2.31958
181	61	propane	CCC	0	1000	50	10	3	8	0	0	0	0	44.1	0.0554	-0.3245	0.0961	-0.1142	0.4205	0.0155	839.49	2.92402
182	61	propane	CCC	0	1000	50	20	3	8	0	0	0	0	44.1	0.0554	-0.3245	0.0961	-0.1142	0.4205	0.0155	838.252	2.92337
183	61	propane	CCC	0	1000	50	100	3	8	0	0	0	0	44.1	0.0554	-0.3245	0.0961	-0.1142	0.4205	0.0155	840.327	2.92445
184	62	propane	CCC	20	1000	50	10	3	8	0	0	0	0	44.1	0.0554	-0.3245	0.0961	-0.1142	0.4205	0.0155	738.144	2.86814
185	62	propane	CCC	20	1000	50	20	3	8	0	0	0	0	44.1	0.0554	-0.3245	0.0961	-0.1142	0.4205	0.0155	738.154	2.86815
186	62	propane	CCC	20	1000	50	100	3	8	0	0	0	0	44.1	0.0554	-0.3245	0.0961	-0.1142	0.4205	0.0155	738.981	2.86863
187	63	propane	CCC	50	1000	50	10	3	8	0	0	0	0	44.1	0.0554	-0.3245	0.0961	-0.1142	0.4205	0.0155	626.594	2.79699
188	63	propane	CCC	50	1000	50	20	3	8	0	0	0	0	44.1	0.0554	-0.3245	0.0961	-0.1142	0.4205	0.0155	628.037	2.79799
189	63	propane	CCC	50	1000	50	100	3	8	0	0	0	0	44.1	0.0554	-0.3245	0.0961	-0.1142	0.4205	0.0155	626.45	2.79689
190	64	propane	CCC	100	1000	50	10	3	8	0	0	0	0	44.1	0.0554	-0.3245	0.0961	-0.1142	0.4205	0.0155	446.258	2.64959
191	64	propane	CCC	100	1000	50	20	3	8	0	0	0	0	44.1	0.0554	-0.3245	0.0961	-0.1142	0.4205	0.0155	445.759	2.6491
192	64	propane	CCC	100	1000	50	100	3	8	0	0	0	0	44.1	0.0554	-0.3245	0.0961	-0.1142	0.4205	0.0155	445.922	2.64926
193	65	methane	C	0	1000	10	10	1	4	0	0	0	0	16.04	0	-0.3891	0.1179	-0.1356	0.507	0.0181	38.3584	1.58386
194	65	methane	C	0	1000	10	20	1	4	0	0	0	0	16.04	0	-0.3891	0.1179	-0.1356	0.507	0.0181	38.3434	1.58369
195	65	methane	C	0	1000	10	100	1	4	0	0	0	0	16.04	0	-0.3891	0.1179	-0.1356	0.507	0.0181	38.3559	1.58383
196	66	methane	C	20	1000	10	10	1	4	0	0	0	0	16.04	0	-0.3891	0.1179	-0.1356	0.507	0.0181	36.1548	1.55817
197	66	methane	C	20	1000	10	20	1	4	0	0	0	0	16.04	0	-0.3891	0.1179	-0.1356	0.507	0.0181	36.1183	1.55773
198	66	methane	C	20	1000	10	100	1	4	0	0	0	0	16.04	0	-0.3891	0.1179	-0.1356	0.507	0.0181	36.1456	1.55806
199	67	methane	C	50	1000	10	10	1	4	0	0	0	0	16.04	0	-0.3891	0.1179	-0.1356	0.507	0.0181	33.6288	1.52671
200	67	methane	C	50	1000	10	20	1	4	0	0	0	0	16.04	0	-0.3891	0.1179	-0.1356	0.507	0.0181	33.6172	1.52656
201	67	methane	C	50	1000	10	100	1	4	0	0	0	0	16.04	0	-0.3891	0.1179	-0.1356	0.507	0.0181	33.6458	1.52693
202	68	methane	C	100	1000	10	10	1	4	0	0	0	0	16.04	0	-0.3891	0.1179	-0.1356	0.507	0.0181	30.6191	1.48599
203	68	methane	C	100	1000	10	20	1	4	0	0	0	0	16.04	0	-0.3891	0.1179	-0.1356	0.507	0.0181	30.6853	1.48693
204	68	methane	C	100	1000	10	100	1	4	0	0	0	0	16.04	0	-0.3891	0.1179	-0.1356	0.507	0.0181	30.6608	1.48658
205	69	methane	C	0	100	25	10	1	4	0	0	0	0	16.04	0	-0.3891	0.1179	-0.1356	0.507	0.0181	30.6905	1.487
206	69	methane	C	0	100	25	20	1	4	0	0	0	0	16.04	0	-0.3891	0.1179	-0.1356	0.507	0.0181	30.6577	1.48654
207	69	methane	C	0	100	25	100	1	4	0	0	0	0	16.04	0	-0.3891	0.1179	-0.1356	0.507	0.0181	30.6844	1.48692
208	70	methane	C	20	100	25	10	1	4	0	0	0	0	16.04	0	-0.3891	0.1179	-0.1356	0.507	0.0181	29.6106	1.47145
209	70	methane	C	20	100	25	20	1	4	0	0	0	0	16.04	0	-0.3891	0.1179	-0.1356	0.507	0.0181	29.5811	1.47101
210	70	methane	C	20	100	25	100	1	4	0	0	0	0	16.04	0	-0.3891	0.1179	-0.1356	0.507	0.0181	29.5951	1.47122
211	71	methane	C	50	100	25	10	1	4	0	0	0	0	16.04	0	-0.3891	0.1179	-0.1356	0.507	0.0181	28.192	1.45013
212	71	methane	C	50	100	25	20	1	4	0	0	0	0	16.04	0	-0.3891	0.1179	-0.1356	0.507	0.0181	28.1395	1.44932
213	71	methane	C	50	100	25	100	1	4	0	0	0	0	16.04	0	-0.3891	0.1179	-0.1356	0.507	0.0181	28.1707	1.4498
214	72	methane	C	0	500	25	10	1	4	0	0	0	0	16.04	0	-0.3891	0.1179	-0.1356	0.507	0.0181	66.1244	1.82036
215	72	methane	C	0	500	25	20	1	4	0	0	0	0	16.04	0	-0.3891	0.1179	-0.1356	0.507	0.0181	66.1485	1.82052
216	72	methane	C	0	500	25	100	1	4	0	0	0	0	16.04	0	-0.3891	0.1179	-0.1356	0.507	0.0181	66.1534	1.82055
217	73	methane	C	20	500	25	10	1	4	0	0	0	0	16.04	0	-0.3891	0.1179	-0.1356	0.507	0.0181	62.8574	1.79836
218	73	methane	C	20	500	25	20	1	4	0	0	0	0	16.04	0	-0.3891	0.1179	-0.1356	0.507	0.0181	62.8798	1.79851
219	73	methane	C	20	500	25	100	1	4	0	0	0	0	16.04	0	-0.3891	0.1179	-0.1356	0.507	0.0181	62.8511	1.79831
220	74	methane	C	50	500	25	10	1	4	0	0	0	0	16.04	0	-0.3891	0.1179	-0.1356	0.507	0.0181	58.8927	1.77006
221	74	methane	C	50	500	25	20	1	4	0	0	0	0	16.04	0	-0.3891	0.1179	-0.1356	0.507	0.0181	58.855	1.76978
222	74	methane	C	50	500	25	100	1	4	0	0	0	0	16.04	0	-0.3891	0.1179	-0.1356	0.507	0.0181	58.9277	1.77032
223	75	methane	C	100	500	25	10	1	4	0	0	0	0	16.04	0	-0.3891	0.1179	-0.1356	0.507	0.0181	57.7357	1.76144
224	75	methane	C	100	500	25	20	1	4	0	0	0	0	16.04	0	-0.3891	0.1179	-0.1356	0.507	0.0181	53.7567	1.73043
225	75	methane	C	100	500	25	100	1	4	0	0	0	0	16.04	0	-0.3891	0.1179	-0.1356	0.507	0.0181	53.7628	1.73048
226	76	methane	C	0	1000	25	10	1	4	0	0	0	0	16.04	0	-0.3891	0.1179	-0.1356	0.507	0.0181	105.057	2.02142
227	76	methane	C	0	1000	25	20	1	4	0	0	0	0	16.04	0	-0.3891	0.1179	-0.1356	0.507	0.0181	105.003	2.0212
228	76	methane	C	0	1000	25	100	1	4	0	0	0	0	16.04	0	-0.3891	0.1179	-0.1356	0.507	0.0181	105.02	2.02127
229	77	methane	C	20	1000	25	10	1	4	0	0	0	0	16.04	0	-0.3891	0.1179	-0.1356	0.507	0.0181	97.0245	1.98688
230	77	methane	C	20	1000	25	20	1	4	0	0	0	0	16.04	0	-0.3891	0.1179	-0.1356	0.507	0.0181	96.9686	1.98663
231	77	methane	C	20	1000	25	100	1	4	0	0	0	0	16.04	0	-0.3891	0.1179	-0.1356	0.507	0.0181	96.7733	1.98576
232	78	methane	C	50	1000	25	10	1	4	0	0	0	0	16.04	0	-0.3891	0.1179	-0.1356	0.507	0.0181	88.7103	1.94797
233	78	methane	C	50	1000	25	20	1	4	0	0	0	0	16.04	0	-0.3891	0.1179	-0.1356	0.507	0.0181	88.7986	1.94841
234	78	methane	C	50	1000	25	100	1	4	0	0	0	0	16.04	0	-0.3891	0.1179	-0.1356	0.507	0.0181	88.7624	1.94823
235	79	methane	C	100	1000	25	10	1	4	0	0	0	0	16.04	0	-0.3891	0.1179	-0.1356	0.507	0.0181	78.9186	1.89718
236	79	methane	C	100	1000	25	20	1	4	0	0	0	0	16.04	0	-0.3891	0.1179	-0.1356	0.507	0.0181	78.8412	1.89675
237	79	methane	C	100	1000	25	100	1	4	0	0	0	0	16.04	0	-0.3891	0.1179	-0.1356	0.507	0.0181	78.9397	1.8973
238	80	methane	C	0	100	50	10	1	4	0	0	0	0	16.04	0	-0.3891	0.1179	-0.1356	0.507	0.0181	61.6337	1.78982
239	80	methane	C	0	100	50	20	1	4	0	0	0	0	16.04	0	-0.3891	0.1179	-0.1356	0.507	0.0181	61.6344	1.78982
240	80	methane	C	0	100	50	100	1	4	0	0	0	0	16.04	0	-0.3891	0.1179	-0.1356	0.507	0.0181	61.6722	1.79009
241	81	methane	C	20	100	50	10	1	4	0	0	0	0	16.04	0	-0.3891	0.1179	-0.1356	0.507	0.0181	59.2164	1.77244
242	81	methane	C	20	100	50	20	1	4	0	0	0	0	16.04	0	-0.3891	0.1179	-0.1356	0.507	0.0181	59.2434	1.77264
243	81	methane	C	20	100	50	100	1	4	0	0	0	0	16.04	0	-0.3891	0.1179	-0.1356	0.507	0.0181	59.258	1.77275
244	82	methane	C	50	100	50	10	1	4	0	0	0	0	16.04	0	-0.3891	0.1179	-0.1356	0.507	0.0181	56.0007	1.74819
245	82	methane	C	50	100	50	20	1	4	0	0	0	0	16.04	0	-0.3891	0.1179	-0.1356	0.507	0.0181	56.0696	1.74873
246	82	methane	C	50	100	50	100	1	4	0	0	0	0	16.04	0	-0.3891	0.1179	-0.1356	0.507	0.0181	56.0597	1.74865
247	83	methane	C	100	100	50	10	1	4	0	0	0	0	16.04	0	-0.3891	0.1179	-0.1356	0.507	0.0181	51.7143	1.71361
248	83	methane	C	100	100	50	20	1	4	0	0	0	0	16.04	0	-0.3891	0.1179	-0.1356	0.507	0.0181	51.6987	1.71348
249	83	methane	C	100	100	50	100	1	4	0	0	0	0	16.04	0	-0.3891	0.1179	-0.1356	0.507	0.0181	57.7214	1.76134
250	84	methane	C	0	500	50	10	1	4	0	0	0	0	16.04	0	-0.3891	0.1179	-0.1356	0.507	0.0181	152.055	2.182
251	84	methane	C	0	500	50	20	1	4	0	0	0	0	16.04	0	-0.3891	0.1179	-0.1356	0.507	0.0181	152.268	2.18261
252	84	methane	C	0	500	50	100	1	4	0	0	0	0	16.04	0	-0.3891	0.1179	-0.1356	0.507	0.0181	152.408	2.18301
253	85	methane	C	20	500	50	10	1	4	0	0	0	0	16.04	0	-0.3891	0.1179	-0.1356	0.507	0.0181	144.338	2.15938
254	85	methane	C	20	500	50	20	1	4	0	0	0	0	16.04	0	-0.3891	0.1179	-0.1356	0.507	0.0181	144.028	2.15845
255	85	methane	C	20	500	50	100	1	4	0	0	0	0	16.04	0	-0.3891	0.1179	-0.1356	0.507	0.0181	143.953	2.15822
256	86	methane	C	50	500	50	10	1	4	0	0	0	0	16.04	0	-0.3891	0.1179	-0.1356	0.507	0.0181	133.652	2.12598
257	86	methane	C	50	500	50	20	1	4	0	0	0	0	16.04	0	-0.3891	0.1179	-0.1356	0.507	0.0181	133.806	2.12648
258	86	methane	C	50	500	50	100	1	4	0	0	0	0	16.04	0	-0.3891	0.1179	-0.1356	0.507	0.0181	133.671	2.12604
259	87	methane	C	100	500	50	10	1	4	0	0	0	0	16.04	0	-0.3891	0.1179	-0.1356	0.507	0.0181	120.315	2.08032
260	87	methane	C	100	500	50	20	1	4	0	0	0	0	16.04	0	-0.3891	0.1179	-0.1356	0.507	0.0181	120.317	2.08033
261	87	methane	C	100	500	50	100	1	4	0	0	0	0	16.04	0	-0.3891	0.1179	-0.1356	0.507	0.0181	120.359	2.08048
262	88	methane	C	0	1000	50	10	1	4	0	0	0	0	16.04	0	-0.3891	0.1179	-0.1356	0.507	0.0181	239.137	2.37865
263	88	methane	C	0	1000	50	20	1	4	0	0	0	0	16.04	0	-0.3891	0.1179	-0.1356	0.507	0.0181	238.839	2.37811
264	88	methane	C	0	1000	50	100	1	4	0	0	0	0	16.04	0	-0.3891	0.1179	-0.1356	0.507	0.0181	238.754	2.37795
265	89	methane	C	20	1000	50	10	1	4	0	0	0	0	16.04	0	-0.3891	0.1179	-0.1356	0.507	0.0181	222.529	2.34739
266	89	methane	C	20	1000	50	20	1	4	0	0	0	0	16.04	0	-0.3891	0.1179	-0.1356	0.507	0.0181	222.103	2.34655
267	89	methane	C	20	1000	50	100	1	4	0	0	0	0	16.04	0	-0.3891	0.1179	-0.1356	0.507	0.0181	222.356	2.34705
268	90	methane	C	50	1000	50	10	1	4	0	0	0	0	16.04	0	-0.3891	0.1179	-0.1356	0.507	0.0181	203.688	2.30897
269	90	methane	C	50	1000	50	20	1	4	0	0	0	0	16.04	0	-0.3891	0.1179	-0.1356	0.507	0.0181	203.466	2.30849
270	90	methane	C	50	1000	50	100	1	4	0	0	0	0	16.04	0	-0.3891	0.1179	-0.1356	0.507	0.0181	203.748	2.30909
271	91	methane	C	100	1000	50	10	1	4	0	0	0	0	16.04	0	-0.3891	0.1179	-0.1356	0.507	0.0181	182.076	2.26025
272	91	methane	C	100	1000	50	20	1	4	0	0	0	0	16.04	0	-0.3891	0.1179	-0.1356	0.507	0.0181	181.804	2.2596
273	91	methane	C	100	1000	50	100	1	4	0	0	0	0	16.04	0	-0.3891	0.1179	-0.1356	0.507	0.0181	182.106	2.26032
274	92	n-heptane	CCCCCCC	0	100	10	10	7	16	0	0	0	0	100.2	0.0543	-0.2994	0.092	-0.1037	0.3914	0.0137	138.598	2.14176
275	92	n-heptane	CCCCCCC	0	100	10	20	7	16	0	0	0	0	100.2	0.0543	-0.2994	0.092	-0.1037	0.3914	0.0137	138.598	2.14176
276	92	n-heptane	CCCCCCC	0	100	10	100	7	16	0	0	0	0	100.2	0.0543	-0.2994	0.092	-0.1037	0.3914	0.0137	138.598	2.14176
277	93	n-heptane	CCCCCCC	20	100	10	10	7	16	0	0	0	0	100.2	0.0543	-0.2994	0.092	-0.1037	0.3914	0.0137	136.453	2.13498
278	93	n-heptane	CCCCCCC	20	100	10	20	7	16	0	0	0	0	100.2	0.0543	-0.2994	0.092	-0.1037	0.3914	0.0137	136.453	2.13498
279	93	n-heptane	CCCCCCC	20	100	10	100	7	16	0	0	0	0	100.2	0.0543	-0.2994	0.092	-0.1037	0.3914	0.0137	136.453	2.13498
280	94	n-heptane	CCCCCCC	50	100	10	10	7	16	0	0	0	0	100.2	0.0543	-0.2994	0.092	-0.1037	0.3914	0.0137	165.829	2.21966
281	94	n-heptane	CCCCCCC	50	100	10	20	7	16	0	0	0	0	100.2	0.0543	-0.2994	0.092	-0.1037	0.3914	0.0137	165.829	2.21966
282	94	n-heptane	CCCCCCC	50	100	10	100	7	16	0	0	0	0	100.2	0.0543	-0.2994	0.092	-0.1037	0.3914	0.0137	165.829	2.21966
283	95	n-heptane	CCCCCCC	100	100	10	10	7	16	0	0	0	0	100.2	0.0543	-0.2994	0.092	-0.1037	0.3914	0.0137	95.8948	1.9818
284	95	n-heptane	CCCCCCC	100	100	10	20	7	16	0	0	0	0	100.2	0.0543	-0.2994	0.092	-0.1037	0.3914	0.0137	95.8948	1.9818
285	95	n-heptane	CCCCCCC	100	100	10	100	7	16	0	0	0	0	100.2	0.0543	-0.2994	0.092	-0.1037	0.3914	0.0137	95.8948	1.9818
286	96	n-heptane	CCCCCCC	0	500	10	10	7	16	0	0	0	0	100.2	0.0543	-0.2994	0.092	-0.1037	0.3914	0.0137	174.8	2.24254
287	96	n-heptane	CCCCCCC	0	500	10	20	7	16	0	0	0	0	100.2	0.0543	-0.2994	0.092	-0.1037	0.3914	0.0137	174.66	2.24219
288	96	n-heptane	CCCCCCC	0	500	10	100	7	16	0	0	0	0	100.2	0.0543	-0.2994	0.092	-0.1037	0.3914	0.0137	174.66	2.24219
289	97	n-heptane	CCCCCCC	20	500	10	10	7	16	0	0	0	0	100.2	0.0543	-0.2994	0.092	-0.1037	0.3914	0.0137	171.748	2.23489
290	97	n-heptane	CCCCCCC	20	500	10	20	7	16	0	0	0	0	100.2	0.0543	-0.2994	0.092	-0.1037	0.3914	0.0137	172.032	2.23561
291	97	n-heptane	CCCCCCC	20	500	10	100	7	16	0	0	0	0	100.2	0.0543	-0.2994	0.092	-0.1037	0.3914	0.0137	172.032	2.23561
292	98	n-heptane	CCCCCCC	50	500	10	10	7	16	0	0	0	0	100.2	0.0543	-0.2994	0.092	-0.1037	0.3914	0.0137	167.354	2.22364
293	98	n-heptane	CCCCCCC	50	500	10	20	7	16	0	0	0	0	100.2	0.0543	-0.2994	0.092	-0.1037	0.3914	0.0137	167.189	2.22321
294	98	n-heptane	CCCCCCC	50	500	10	100	7	16	0	0	0	0	100.2	0.0543	-0.2994	0.092	-0.1037	0.3914	0.0137	167.189	2.22321
295	99	n-heptane	CCCCCCC	100	500	10	10	7	16	0	0	0	0	100.2	0.0543	-0.2994	0.092	-0.1037	0.3914	0.0137	138.594	2.14174
296	99	n-heptane	CCCCCCC	100	500	10	20	7	16	0	0	0	0	100.2	0.0543	-0.2994	0.092	-0.1037	0.3914	0.0137	138.541	2.14158
297	99	n-heptane	CCCCCCC	100	500	10	100	7	16	0	0	0	0	100.2	0.0543	-0.2994	0.092	-0.1037	0.3914	0.0137	138.541	2.14158
298	100	n-heptane	CCCCCCC	0	1000	10	10	7	16	0	0	0	0	100.2	0.0543	-0.2994	0.092	-0.1037	0.3914	0.0137	172.407	2.23655
299	100	n-heptane	CCCCCCC	0	1000	10	20	7	16	0	0	0	0	100.2	0.0543	-0.2994	0.092	-0.1037	0.3914	0.0137	172.493	2.23677
300	100	n-heptane	CCCCCCC	0	1000	10	100	7	16	0	0	0	0	100.2	0.0543	-0.2994	0.092	-0.1037	0.3914	0.0137	172.384	2.2365
301	101	n-heptane	CCCCCCC	20	1000	10	10	7	16	0	0	0	0	100.2	0.0543	-0.2994	0.092	-0.1037	0.3914	0.0137	169.795	2.22992
302	101	n-heptane	CCCCCCC	20	1000	10	20	7	16	0	0	0	0	100.2	0.0543	-0.2994	0.092	-0.1037	0.3914	0.0137	169.637	2.22952
303	101	n-heptane	CCCCCCC	20	1000	10	100	7	16	0	0	0	0	100.2	0.0543	-0.2994	0.092	-0.1037	0.3914	0.0137	169.691	2.22966
304	102	n-heptane	CCCCCCC	50	1000	10	10	7	16	0	0	0	0	100.2	0.0543	-0.2994	0.092	-0.1037	0.3914	0.0137	165.914	2.21988
305	102	n-heptane	CCCCCCC	50	1000	10	20	7	16	0	0	0	0	100.2	0.0543	-0.2994	0.092	-0.1037	0.3914	0.0137	165.94	2.21995
306	102	n-heptane	CCCCCCC	50	1000	10	100	7	16	0	0	0	0	100.2	0.0543	-0.2994	0.092	-0.1037	0.3914	0.0137	165.989	2.22008
307	103	n-heptane	CCCCCCC	100	1000	10	10	7	16	0	0	0	0	100.2	0.0543	-0.2994	0.092	-0.1037	0.3914	0.0137	158.75	2.20071
308	103	n-heptane	CCCCCCC	100	1000	10	20	7	16	0	0	0	0	100.2	0.0543	-0.2994	0.092	-0.1037	0.3914	0.0137	158.761	2.20074
309	103	n-heptane	CCCCCCC	100	1000	10	100	7	16	0	0	0	0	100.2	0.0543	-0.2994	0.092	-0.1037	0.3914	0.0137	158.624	2.20037
310	104	n-heptane	CCCCCCC	0	100	25	10	7	16	0	0	0	0	100.2	0.0543	-0.2994	0.092	-0.1037	0.3914	0.0137	251.615	2.40074
311	104	n-heptane	CCCCCCC	0	100	25	20	7	16	0	0	0	0	100.2	0.0543	-0.2994	0.092	-0.1037	0.3914	0.0137	249.533	2.39713
312	104	n-heptane	CCCCCCC	0	100	25	100	7	16	0	0	0	0	100.2	0.0543	-0.2994	0.092	-0.1037	0.3914	0.0137	334.241	2.52406
313	105	n-heptane	CCCCCCC	20	100	25	10	7	16	0	0	0	0	100.2	0.0543	-0.2994	0.092	-0.1037	0.3914	0.0137	257.573	2.4109
314	105	n-heptane	CCCCCCC	20	100	25	20	7	16	0	0	0	0	100.2	0.0543	-0.2994	0.092	-0.1037	0.3914	0.0137	275.873	2.44071
315	105	n-heptane	CCCCCCC	20	100	25	100	7	16	0	0	0	0	100.2	0.0543	-0.2994	0.092	-0.1037	0.3914	0.0137	374.921	2.57394
316	106	n-heptane	CCCCCCC	50	100	25	10	7	16	0	0	0	0	100.2	0.0543	-0.2994	0.092	-0.1037	0.3914	0.0137	335.794	2.52607
317	106	n-heptane	CCCCCCC	50	100	25	20	7	16	0	0	0	0	100.2	0.0543	-0.2994	0.092	-0.1037	0.3914	0.0137	338.995	2.53019
318	106	n-heptane	CCCCCCC	50	100	25	100	7	16	0	0	0	0	100.2	0.0543	-0.2994	0.092	-0.1037	0.3914	0.0137	474.315	2.67607
319	107	n-heptane	CCCCCCC	100	100	25	10	7	16	0	0	0	0	100.2	0.0543	-0.2994	0.092	-0.1037	0.3914	0.0137	256.954	2.40986
320	107	n-heptane	CCCCCCC	100	100	25	20	7	16	0	0	0	0	100.2	0.0543	-0.2994	0.092	-0.1037	0.3914	0.0137	286.038	2.45642
321	107	n-heptane	CCCCCCC	100	100	25	100	7	16	0	0	0	0	100.2	0.0543	-0.2994	0.092	-0.1037	0.3914	0.0137	384.09	2.58443
322	108	n-heptane	CCCCCCC	0	500	25	10	7	16	0	0	0	0	100.2	0.0543	-0.2994	0.092	-0.1037	0.3914	0.0137	401.936	2.60416
323	108	n-heptane	CCCCCCC	0	500	25	20	7	16	0	0	0	0	100.2	0.0543	-0.2994	0.092	-0.1037	0.3914	0.0137	397.84	2.59971
324	108	n-heptane	CCCCCCC	0	500	25	100	7	16	0	0	0	0	100.2	0.0543	-0.2994	0.092	-0.1037	0.3914	0.0137	439.082	2.64255
325	109	n-heptane	CCCCCCC	20	500	25	10	7	16	0	0	0	0	100.2	0.0543	-0.2994	0.092	-0.1037	0.3914	0.0137	426.127	2.62954
326	109	n-heptane	CCCCCCC	20	500	25	20	7	16	0	0	0	0	100.2	0.0543	-0.2994	0.092	-0.1037	0.3914	0.0137	424.857	2.62824
327	109	n-heptane	CCCCCCC	20	500	25	100	7	16	0	0	0	0	100.2	0.0543	-0.2994	0.092	-0.1037	0.3914	0.0137	457.765	2.66064
328	110	n-heptane	CCCCCCC	50	500	25	10	7	16	0	0	0	0	100.2	0.0543	-0.2994	0.092	-0.1037	0.3914	0.0137	500.871	2.69973
329	110	n-heptane	CCCCCCC	50	500	25	20	7	16	0	0	0	0	100.2	0.0543	-0.2994	0.092	-0.1037	0.3914	0.0137	501.627	2.70038
330	110	n-heptane	CCCCCCC	50	500	25	100	7	16	0	0	0	0	100.2	0.0543	-0.2994	0.092	-0.1037	0.3914	0.0137	501.131	2.69995
331	111	n-heptane	CCCCCCC	100	500	25	10	7	16	0	0	0	0	100.2	0.0543	-0.2994	0.092	-0.1037	0.3914	0.0137	333.575	2.52319
332	111	n-heptane	CCCCCCC	100	500	25	20	7	16	0	0	0	0	100.2	0.0543	-0.2994	0.092	-0.1037	0.3914	0.0137	329.047	2.51726
333	111	n-heptane	CCCCCCC	100	500	25	100	7	16	0	0	0	0	100.2	0.0543	-0.2994	0.092	-0.1037	0.3914	0.0137	366.329	2.56387
334	112	n-heptane	CCCCCCC	0	1000	25	10	7	16	0	0	0	0	100.2	0.0543	-0.2994	0.092	-0.1037	0.3914	0.0137	496.952	2.69631
335	112	n-heptane	CCCCCCC	0	1000	25	20	7	16	0	0	0	0	100.2	0.0543	-0.2994	0.092	-0.1037	0.3914	0.0137	497.144	2.69648
336	112	n-heptane	CCCCCCC	0	1000	25	100	7	16	0	0	0	0	100.2	0.0543	-0.2994	0.092	-0.1037	0.3914	0.0137	497.266	2.69659
337	113	n-heptane	CCCCCCC	20	1000	25	10	7	16	0	0	0	0	100.2	0.0543	-0.2994	0.092	-0.1037	0.3914	0.0137	488.69	2.68903
338	113	n-heptane	CCCCCCC	20	1000	25	20	7	16	0	0	0	0	100.2	0.0543	-0.2994	0.092	-0.1037	0.3914	0.0137	488.836	2.68916
339	113	n-heptane	CCCCCCC	20	1000	25	100	7	16	0	0	0	0	100.2	0.0543	-0.2994	0.092	-0.1037	0.3914	0.0137	488.882	2.6892
340	114	n-heptane	CCCCCCC	50	1000	25	10	7	16	0	0	0	0	100.2	0.0543	-0.2994	0.092	-0.1037	0.3914	0.0137	474.933	2.67663
341	114	n-heptane	CCCCCCC	50	1000	25	20	7	16	0	0	0	0	100.2	0.0543	-0.2994	0.092	-0.1037	0.3914	0.0137	475.249	2.67692
342	114	n-heptane	CCCCCCC	50	1000	25	100	7	16	0	0	0	0	100.2	0.0543	-0.2994	0.092	-0.1037	0.3914	0.0137	476.104	2.6777
343	115	n-heptane	CCCCCCC	100	1000	25	10	7	16	0	0	0	0	100.2	0.0543	-0.2994	0.092	-0.1037	0.3914	0.0137	451.968	2.65511
344	115	n-heptane	CCCCCCC	100	1000	25	20	7	16	0	0	0	0	100.2	0.0543	-0.2994	0.092	-0.1037	0.3914	0.0137	452.36	2.65548
345	115	n-heptane	CCCCCCC	100	1000	25	100	7	16	0	0	0	0	100.2	0.0543	-0.2994	0.092	-0.1037	0.3914	0.0137	452.222	2.65535
346	116	n-heptane	CCCCCCC	0	100	50	10	7	16	0	0	0	0	100.2	0.0543	-0.2994	0.092	-0.1037	0.3914	0.0137	221.576	2.34552
347	116	n-heptane	CCCCCCC	0	100	50	20	7	16	0	0	0	0	100.2	0.0543	-0.2994	0.092	-0.1037	0.3914	0.0137	257.566	2.41089
348	116	n-heptane	CCCCCCC	0	100	50	100	7	16	0	0	0	0	100.2	0.0543	-0.2994	0.092	-0.1037	0.3914	0.0137	403.441	2.60578
349	117	n-heptane	CCCCCCC	20	100	50	10	7	16	0	0	0	0	100.2	0.0543	-0.2994	0.092	-0.1037	0.3914	0.0137	301.706	2.47958
350	117	n-heptane	CCCCCCC	20	100	50	20	7	16	0	0	0	0	100.2	0.0543	-0.2994	0.092	-0.1037	0.3914	0.0137	341.661	2.5336
351	117	n-heptane	CCCCCCC	20	100	50	100	7	16	0	0	0	0	100.2	0.0543	-0.2994	0.092	-0.1037	0.3914	0.0137	510.25	2.70778
352	118	n-heptane	CCCCCCC	50	100	50	10	7	16	0	0	0	0	100.2	0.0543	-0.2994	0.092	-0.1037	0.3914	0.0137	434.996	2.63849
353	118	n-heptane	CCCCCCC	50	100	50	20	7	16	0	0	0	0	100.2	0.0543	-0.2994	0.092	-0.1037	0.3914	0.0137	446.349	2.64967
354	118	n-heptane	CCCCCCC	50	100	50	100	7	16	0	0	0	0	100.2	0.0543	-0.2994	0.092	-0.1037	0.3914	0.0137	637.677	2.8046
355	119	n-heptane	CCCCCCC	100	100	50	10	7	16	0	0	0	0	100.2	0.0543	-0.2994	0.092	-0.1037	0.3914	0.0137	524.251	2.71954
356	119	n-heptane	CCCCCCC	100	100	50	20	7	16	0	0	0	0	100.2	0.0543	-0.2994	0.092	-0.1037	0.3914	0.0137	543.346	2.73508
357	119	n-heptane	CCCCCCC	100	100	50	100	7	16	0	0	0	0	100.2	0.0543	-0.2994	0.092	-0.1037	0.3914	0.0137	688.521	2.83792
358	120	n-heptane	CCCCCCC	0	500	50	10	7	16	0	0	0	0	100.2	0.0543	-0.2994	0.092	-0.1037	0.3914	0.0137	528.641	2.72316
359	120	n-heptane	CCCCCCC	0	500	50	20	7	16	0	0	0	0	100.2	0.0543	-0.2994	0.092	-0.1037	0.3914	0.0137	518.827	2.71502
360	120	n-heptane	CCCCCCC	0	500	50	100	7	16	0	0	0	0	100.2	0.0543	-0.2994	0.092	-0.1037	0.3914	0.0137	549.778	2.74019
361	121	n-heptane	CCCCCCC	20	500	50	10	7	16	0	0	0	0	100.2	0.0543	-0.2994	0.092	-0.1037	0.3914	0.0137	579.325	2.76292
362	121	n-heptane	CCCCCCC	20	500	50	20	7	16	0	0	0	0	100.2	0.0543	-0.2994	0.092	-0.1037	0.3914	0.0137	585.419	2.76747
363	121	n-heptane	CCCCCCC	20	500	50	100	7	16	0	0	0	0	100.2	0.0543	-0.2994	0.092	-0.1037	0.3914	0.0137	603.448	2.78064
364	122	n-heptane	CCCCCCC	50	500	50	10	7	16	0	0	0	0	100.2	0.0543	-0.2994	0.092	-0.1037	0.3914	0.0137	650.214	2.81306
365	122	n-heptane	CCCCCCC	50	500	50	20	7	16	0	0	0	0	100.2	0.0543	-0.2994	0.092	-0.1037	0.3914	0.0137	645.996	2.81023
366	122	n-heptane	CCCCCCC	50	500	50	100	7	16	0	0	0	0	100.2	0.0543	-0.2994	0.092	-0.1037	0.3914	0.0137	664.283	2.82235
367	123	n-heptane	CCCCCCC	100	500	50	10	7	16	0	0	0	0	100.2	0.0543	-0.2994	0.092	-0.1037	0.3914	0.0137	594.514	2.77416
368	123	n-heptane	CCCCCCC	100	500	50	20	7	16	0	0	0	0	100.2	0.0543	-0.2994	0.092	-0.1037	0.3914	0.0137	590.025	2.77087
369	123	n-heptane	CCCCCCC	100	500	50	100	7	16	0	0	0	0	100.2	0.0543	-0.2994	0.092	-0.1037	0.3914	0.0137	622.911	2.79443
370	124	n-heptane	CCCCCCC	0	1000	50	10	7	16	0	0	0	0	100.2	0.0543	-0.2994	0.092	-0.1037	0.3914	0.0137	1007.58	3.00328
371	124	n-heptane	CCCCCCC	0	1000	50	20	7	16	0	0	0	0	100.2	0.0543	-0.2994	0.092	-0.1037	0.3914	0.0137	1007.26	3.00314
372	124	n-heptane	CCCCCCC	0	1000	50	100	7	16	0	0	0	0	100.2	0.0543	-0.2994	0.092	-0.1037	0.3914	0.0137	1006.31	3.00273
373	125	n-heptane	CCCCCCC	20	1000	50	10	7	16	0	0	0	0	100.2	0.0543	-0.2994	0.092	-0.1037	0.3914	0.0137	990.752	2.99596
374	125	n-heptane	CCCCCCC	20	1000	50	20	7	16	0	0	0	0	100.2	0.0543	-0.2994	0.092	-0.1037	0.3914	0.0137	990.789	2.99598
375	125	n-heptane	CCCCCCC	20	1000	50	100	7	16	0	0	0	0	100.2	0.0543	-0.2994	0.092	-0.1037	0.3914	0.0137	989.555	2.99544
376	126	n-heptane	CCCCCCC	50	1000	50	10	7	16	0	0	0	0	100.2	0.0543	-0.2994	0.092	-0.1037	0.3914	0.0137	956.999	2.98091
377	126	n-heptane	CCCCCCC	50	1000	50	20	7	16	0	0	0	0	100.2	0.0543	-0.2994	0.092	-0.1037	0.3914	0.0137	996.739	2.99858
378	126	n-heptane	CCCCCCC	50	1000	50	100	7	16	0	0	0	0	100.2	0.0543	-0.2994	0.092	-0.1037	0.3914	0.0137	946.474	2.97611
379	127	n-heptane	CCCCCCC	100	1000	50	10	7	16	0	0	0	0	100.2	0.0543	-0.2994	0.092	-0.1037	0.3914	0.0137	918.031	2.96286
380	127	n-heptane	CCCCCCC	100	1000	50	20	7	16	0	0	0	0	100.2	0.0543	-0.2994	0.092	-0.1037	0.3914	0.0137	918.674	2.96316
381	127	n-heptane	CCCCCCC	100	1000	50	100	7	16	0	0	0	0	100.2	0.0543	-0.2994	0.092	-0.1037	0.3914	0.0137	918.015	2.96285
382	128	n-pentane	CCCCC	0	100	10	10	5	12	0	0	0	0	72.15	0.0544	-0.3108	0.0936	-0.1086	0.4044	0.0146	206.933	2.31583
383	128	n-pentane	CCCCC	0	100	10	20	5	12	0	0	0	0	72.15	0.0544	-0.3108	0.0936	-0.1086	0.4044	0.0146	206.933	2.31583
384	128	n-pentane	CCCCC	0	100	10	100	5	12	0	0	0	0	72.15	0.0544	-0.3108	0.0936	-0.1086	0.4044	0.0146	206.933	2.31583
385	129	n-pentane	CCCCC	20	100	10	10	5	12	0	0	0	0	72.15	0.0544	-0.3108	0.0936	-0.1086	0.4044	0.0146	199.715	2.30041
386	129	n-pentane	CCCCC	20	100	10	20	5	12	0	0	0	0	72.15	0.0544	-0.3108	0.0936	-0.1086	0.4044	0.0146	199.715	2.30041
387	129	n-pentane	CCCCC	20	100	10	100	5	12	0	0	0	0	72.15	0.0544	-0.3108	0.0936	-0.1086	0.4044	0.0146	199.715	2.30041
388	130	n-pentane	CCCCC	50	100	10	10	5	12	0	0	0	0	72.15	0.0544	-0.3108	0.0936	-0.1086	0.4044	0.0146	133.57	2.12571
389	130	n-pentane	CCCCC	50	100	10	20	5	12	0	0	0	0	72.15	0.0544	-0.3108	0.0936	-0.1086	0.4044	0.0146	133.57	2.12571
390	130	n-pentane	CCCCC	50	100	10	100	5	12	0	0	0	0	72.15	0.0544	-0.3108	0.0936	-0.1086	0.4044	0.0146	133.57	2.12571
391	131	n-pentane	CCCCC	100	100	10	10	5	12	0	0	0	0	72.15	0.0544	-0.3108	0.0936	-0.1086	0.4044	0.0146	71.3994	1.85369
392	131	n-pentane	CCCCC	100	100	10	20	5	12	0	0	0	0	72.15	0.0544	-0.3108	0.0936	-0.1086	0.4044	0.0146	71.3994	1.85369
393	131	n-pentane	CCCCC	100	100	10	100	5	12	0	0	0	0	72.15	0.0544	-0.3108	0.0936	-0.1086	0.4044	0.0146	71.3994	1.85369
394	132	n-pentane	CCCCC	0	500	10	10	5	12	0	0	0	0	72.15	0.0544	-0.3108	0.0936	-0.1086	0.4044	0.0146	178.609	2.2519
395	132	n-pentane	CCCCC	0	500	10	20	5	12	0	0	0	0	72.15	0.0544	-0.3108	0.0936	-0.1086	0.4044	0.0146	178.852	2.25249
396	132	n-pentane	CCCCC	0	500	10	100	5	12	0	0	0	0	72.15	0.0544	-0.3108	0.0936	-0.1086	0.4044	0.0146	178.852	2.25249
397	133	n-pentane	CCCCC	20	500	10	10	5	12	0	0	0	0	72.15	0.0544	-0.3108	0.0936	-0.1086	0.4044	0.0146	173.732	2.23988
398	133	n-pentane	CCCCC	20	500	10	20	5	12	0	0	0	0	72.15	0.0544	-0.3108	0.0936	-0.1086	0.4044	0.0146	173.785	2.24001
399	133	n-pentane	CCCCC	20	500	10	100	5	12	0	0	0	0	72.15	0.0544	-0.3108	0.0936	-0.1086	0.4044	0.0146	173.785	2.24001
400	134	n-pentane	CCCCC	50	500	10	10	5	12	0	0	0	0	72.15	0.0544	-0.3108	0.0936	-0.1086	0.4044	0.0146	159.754	2.20345
401	134	n-pentane	CCCCC	50	500	10	20	5	12	0	0	0	0	72.15	0.0544	-0.3108	0.0936	-0.1086	0.4044	0.0146	159.621	2.20309
402	134	n-pentane	CCCCC	50	500	10	100	5	12	0	0	0	0	72.15	0.0544	-0.3108	0.0936	-0.1086	0.4044	0.0146	159.621	2.20309
403	135	n-pentane	CCCCC	100	500	10	10	5	12	0	0	0	0	72.15	0.0544	-0.3108	0.0936	-0.1086	0.4044	0.0146	109.674	2.0401
404	135	n-pentane	CCCCC	100	500	10	20	5	12	0	0	0	0	72.15	0.0544	-0.3108	0.0936	-0.1086	0.4044	0.0146	109.693	2.04018
405	135	n-pentane	CCCCC	100	500	10	100	5	12	0	0	0	0	72.15	0.0544	-0.3108	0.0936	-0.1086	0.4044	0.0146	109.693	2.04018
406	136	n-pentane	CCCCC	0	1000	10	10	5	12	0	0	0	0	72.15	0.0544	-0.3108	0.0936	-0.1086	0.4044	0.0146	174.435	2.24163
407	136	n-pentane	CCCCC	0	1000	10	20	5	12	0	0	0	0	72.15	0.0544	-0.3108	0.0936	-0.1086	0.4044	0.0146	174.42	2.2416
408	136	n-pentane	CCCCC	0	1000	10	100	5	12	0	0	0	0	72.15	0.0544	-0.3108	0.0936	-0.1086	0.4044	0.0146	174.428	2.24162
409	137	n-pentane	CCCCC	20	1000	10	10	5	12	0	0	0	0	72.15	0.0544	-0.3108	0.0936	-0.1086	0.4044	0.0146	170.697	2.23223
410	137	n-pentane	CCCCC	20	1000	10	20	5	12	0	0	0	0	72.15	0.0544	-0.3108	0.0936	-0.1086	0.4044	0.0146	170.765	2.2324
411	137	n-pentane	CCCCC	20	1000	10	100	5	12	0	0	0	0	72.15	0.0544	-0.3108	0.0936	-0.1086	0.4044	0.0146	170.711	2.23226
412	138	n-pentane	CCCCC	50	1000	10	10	5	12	0	0	0	0	72.15	0.0544	-0.3108	0.0936	-0.1086	0.4044	0.0146	162.539	2.21096
413	138	n-pentane	CCCCC	50	1000	10	20	5	12	0	0	0	0	72.15	0.0544	-0.3108	0.0936	-0.1086	0.4044	0.0146	162.529	2.21093
414	138	n-pentane	CCCCC	50	1000	10	100	5	12	0	0	0	0	72.15	0.0544	-0.3108	0.0936	-0.1086	0.4044	0.0146	162.571	2.21104
415	139	n-pentane	CCCCC	100	1000	10	10	5	12	0	0	0	0	72.15	0.0544	-0.3108	0.0936	-0.1086	0.4044	0.0146	126.341	2.10154
416	139	n-pentane	CCCCC	100	1000	10	20	5	12	0	0	0	0	72.15	0.0544	-0.3108	0.0936	-0.1086	0.4044	0.0146	126.243	2.10121
417	139	n-pentane	CCCCC	100	1000	10	100	5	12	0	0	0	0	72.15	0.0544	-0.3108	0.0936	-0.1086	0.4044	0.0146	126.265	2.10128
418	140	n-pentane	CCCCC	0	100	25	10	5	12	0	0	0	0	72.15	0.0544	-0.3108	0.0936	-0.1086	0.4044	0.0146	737.529	2.86778
419	140	n-pentane	CCCCC	0	100	25	20	5	12	0	0	0	0	72.15	0.0544	-0.3108	0.0936	-0.1086	0.4044	0.0146	737.517	2.86777
420	140	n-pentane	CCCCC	0	100	25	100	5	12	0	0	0	0	72.15	0.0544	-0.3108	0.0936	-0.1086	0.4044	0.0146	737.517	2.86777
421	141	n-pentane	CCCCC	20	100	25	10	5	12	0	0	0	0	72.15	0.0544	-0.3108	0.0936	-0.1086	0.4044	0.0146	719.416	2.85698
422	141	n-pentane	CCCCC	20	100	25	20	5	12	0	0	0	0	72.15	0.0544	-0.3108	0.0936	-0.1086	0.4044	0.0146	719.421	2.85698
423	141	n-pentane	CCCCC	20	100	25	100	5	12	0	0	0	0	72.15	0.0544	-0.3108	0.0936	-0.1086	0.4044	0.0146	719.411	2.85698
424	142	n-pentane	CCCCC	50	100	25	10	5	12	0	0	0	0	72.15	0.0544	-0.3108	0.0936	-0.1086	0.4044	0.0146	407.949	2.61061
425	142	n-pentane	CCCCC	50	100	25	20	5	12	0	0	0	0	72.15	0.0544	-0.3108	0.0936	-0.1086	0.4044	0.0146	452.111	2.65525
426	142	n-pentane	CCCCC	50	100	25	100	5	12	0	0	0	0	72.15	0.0544	-0.3108	0.0936	-0.1086	0.4044	0.0146	507.579	2.7055
427	143	n-pentane	CCCCC	100	100	25	10	5	12	0	0	0	0	72.15	0.0544	-0.3108	0.0936	-0.1086	0.4044	0.0146	218.393	2.33924
428	143	n-pentane	CCCCC	100	100	25	20	5	12	0	0	0	0	72.15	0.0544	-0.3108	0.0936	-0.1086	0.4044	0.0146	218.32	2.33909
429	143	n-pentane	CCCCC	100	100	25	100	5	12	0	0	0	0	72.15	0.0544	-0.3108	0.0936	-0.1086	0.4044	0.0146	218.448	2.33935
430	144	n-pentane	CCCCC	0	500	25	10	5	12	0	0	0	0	72.15	0.0544	-0.3108	0.0936	-0.1086	0.4044	0.0146	537.869	2.73068
431	144	n-pentane	CCCCC	0	500	25	20	5	12	0	0	0	0	72.15	0.0544	-0.3108	0.0936	-0.1086	0.4044	0.0146	539.59	2.73206
432	144	n-pentane	CCCCC	0	500	25	100	5	12	0	0	0	0	72.15	0.0544	-0.3108	0.0936	-0.1086	0.4044	0.0146	539.671	2.73213
433	145	n-pentane	CCCCC	20	500	25	10	5	12	0	0	0	0	72.15	0.0544	-0.3108	0.0936	-0.1086	0.4044	0.0146	521.71	2.71743
434	145	n-pentane	CCCCC	20	500	25	20	5	12	0	0	0	0	72.15	0.0544	-0.3108	0.0936	-0.1086	0.4044	0.0146	522.25	2.71788
435	145	n-pentane	CCCCC	20	500	25	100	5	12	0	0	0	0	72.15	0.0544	-0.3108	0.0936	-0.1086	0.4044	0.0146	522.265	2.71789
436	146	n-pentane	CCCCC	50	500	25	10	5	12	0	0	0	0	72.15	0.0544	-0.3108	0.0936	-0.1086	0.4044	0.0146	476.637	2.67819
437	146	n-pentane	CCCCC	50	500	25	20	5	12	0	0	0	0	72.15	0.0544	-0.3108	0.0936	-0.1086	0.4044	0.0146	477.604	2.67907
438	146	n-pentane	CCCCC	50	500	25	100	5	12	0	0	0	0	72.15	0.0544	-0.3108	0.0936	-0.1086	0.4044	0.0146	477.77	2.67922
439	147	n-pentane	CCCCC	100	500	25	10	5	12	0	0	0	0	72.15	0.0544	-0.3108	0.0936	-0.1086	0.4044	0.0146	318.313	2.50285
440	147	n-pentane	CCCCC	100	500	25	20	5	12	0	0	0	0	72.15	0.0544	-0.3108	0.0936	-0.1086	0.4044	0.0146	318.341	2.50289
441	147	n-pentane	CCCCC	100	500	25	100	5	12	0	0	0	0	72.15	0.0544	-0.3108	0.0936	-0.1086	0.4044	0.0146	318.139	2.50262
442	148	n-pentane	CCCCC	0	1000	25	10	5	12	0	0	0	0	72.15	0.0544	-0.3108	0.0936	-0.1086	0.4044	0.0146	485.806	2.68646
443	148	n-pentane	CCCCC	0	1000	25	20	5	12	0	0	0	0	72.15	0.0544	-0.3108	0.0936	-0.1086	0.4044	0.0146	504.005	2.70243
444	148	n-pentane	CCCCC	0	1000	25	100	5	12	0	0	0	0	72.15	0.0544	-0.3108	0.0936	-0.1086	0.4044	0.0146	503.091	2.70165
445	149	n-pentane	CCCCC	20	1000	25	10	5	12	0	0	0	0	72.15	0.0544	-0.3108	0.0936	-0.1086	0.4044	0.0146	490.248	2.69042
446	149	n-pentane	CCCCC	20	1000	25	20	5	12	0	0	0	0	72.15	0.0544	-0.3108	0.0936	-0.1086	0.4044	0.0146	491.334	2.69138
447	149	n-pentane	CCCCC	20	1000	25	100	5	12	0	0	0	0	72.15	0.0544	-0.3108	0.0936	-0.1086	0.4044	0.0146	491.324	2.69137
448	150	n-pentane	CCCCC	50	1000	25	10	5	12	0	0	0	0	72.15	0.0544	-0.3108	0.0936	-0.1086	0.4044	0.0146	464.31	2.66681
449	150	n-pentane	CCCCC	50	1000	25	20	5	12	0	0	0	0	72.15	0.0544	-0.3108	0.0936	-0.1086	0.4044	0.0146	464.17	2.66668
450	150	n-pentane	CCCCC	50	1000	25	100	5	12	0	0	0	0	72.15	0.0544	-0.3108	0.0936	-0.1086	0.4044	0.0146	464.676	2.66715
451	151	n-pentane	CCCCC	100	1000	25	10	5	12	0	0	0	0	72.15	0.0544	-0.3108	0.0936	-0.1086	0.4044	0.0146	357.179	2.55289
452	151	n-pentane	CCCCC	100	1000	25	20	5	12	0	0	0	0	72.15	0.0544	-0.3108	0.0936	-0.1086	0.4044	0.0146	357.04	2.55272
453	151	n-pentane	CCCCC	100	1000	25	100	5	12	0	0	0	0	72.15	0.0544	-0.3108	0.0936	-0.1086	0.4044	0.0146	357.121	2.55282
454	152	n-pentane	CCCCC	0	100	50	10	5	12	0	0	0	0	72.15	0.0544	-0.3108	0.0936	-0.1086	0.4044	0.0146	1056.88	3.02403
455	152	n-pentane	CCCCC	0	100	50	20	5	12	0	0	0	0	72.15	0.0544	-0.3108	0.0936	-0.1086	0.4044	0.0146	1200.66	3.07942
456	152	n-pentane	CCCCC	0	100	50	100	5	12	0	0	0	0	72.15	0.0544	-0.3108	0.0936	-0.1086	0.4044	0.0146	1519.56	3.18172
457	153	n-pentane	CCCCC	20	100	50	10	5	12	0	0	0	0	72.15	0.0544	-0.3108	0.0936	-0.1086	0.4044	0.0146	1076.19	3.03189
458	153	n-pentane	CCCCC	20	100	50	20	5	12	0	0	0	0	72.15	0.0544	-0.3108	0.0936	-0.1086	0.4044	0.0146	1302.25	3.11469
459	153	n-pentane	CCCCC	20	100	50	100	5	12	0	0	0	0	72.15	0.0544	-0.3108	0.0936	-0.1086	0.4044	0.0146	1504.79	3.17748
460	154	n-pentane	CCCCC	50	100	50	10	5	12	0	0	0	0	72.15	0.0544	-0.3108	0.0936	-0.1086	0.4044	0.0146	711.903	2.85242
461	154	n-pentane	CCCCC	50	100	50	20	5	12	0	0	0	0	72.15	0.0544	-0.3108	0.0936	-0.1086	0.4044	0.0146	789.648	2.89743
462	154	n-pentane	CCCCC	50	100	50	100	5	12	0	0	0	0	72.15	0.0544	-0.3108	0.0936	-0.1086	0.4044	0.0146	1072.94	3.03058
463	155	n-pentane	CCCCC	100	100	50	10	5	12	0	0	0	0	72.15	0.0544	-0.3108	0.0936	-0.1086	0.4044	0.0146	471.129	2.67314
464	155	n-pentane	CCCCC	100	100	50	20	5	12	0	0	0	0	72.15	0.0544	-0.3108	0.0936	-0.1086	0.4044	0.0146	471.522	2.6735
465	155	n-pentane	CCCCC	100	100	50	100	5	12	0	0	0	0	72.15	0.0544	-0.3108	0.0936	-0.1086	0.4044	0.0146	471	2.67302
466	156	n-pentane	CCCCC	0	500	50	10	5	12	0	0	0	0	72.15	0.0544	-0.3108	0.0936	-0.1086	0.4044	0.0146	1085.85	3.03577
467	156	n-pentane	CCCCC	0	500	50	20	5	12	0	0	0	0	72.15	0.0544	-0.3108	0.0936	-0.1086	0.4044	0.0146	1094.52	3.03922
468	156	n-pentane	CCCCC	0	500	50	100	5	12	0	0	0	0	72.15	0.0544	-0.3108	0.0936	-0.1086	0.4044	0.0146	1094.04	3.03903
469	157	n-pentane	CCCCC	20	500	50	10	5	12	0	0	0	0	72.15	0.0544	-0.3108	0.0936	-0.1086	0.4044	0.0146	1059.31	3.02502
470	157	n-pentane	CCCCC	20	500	50	20	5	12	0	0	0	0	72.15	0.0544	-0.3108	0.0936	-0.1086	0.4044	0.0146	1061.22	3.02581
471	157	n-pentane	CCCCC	20	500	50	100	5	12	0	0	0	0	72.15	0.0544	-0.3108	0.0936	-0.1086	0.4044	0.0146	1059.7	3.02518
472	158	n-pentane	CCCCC	50	500	50	10	5	12	0	0	0	0	72.15	0.0544	-0.3108	0.0936	-0.1086	0.4044	0.0146	932.022	2.96943
473	158	n-pentane	CCCCC	50	500	50	20	5	12	0	0	0	0	72.15	0.0544	-0.3108	0.0936	-0.1086	0.4044	0.0146	935.992	2.97127
474	158	n-pentane	CCCCC	50	500	50	100	5	12	0	0	0	0	72.15	0.0544	-0.3108	0.0936	-0.1086	0.4044	0.0146	951.394	2.97836
475	159	n-pentane	CCCCC	100	500	50	10	5	12	0	0	0	0	72.15	0.0544	-0.3108	0.0936	-0.1086	0.4044	0.0146	664.304	2.82237
476	159	n-pentane	CCCCC	100	500	50	20	5	12	0	0	0	0	72.15	0.0544	-0.3108	0.0936	-0.1086	0.4044	0.0146	663.342	2.82174
477	159	n-pentane	CCCCC	100	500	50	100	5	12	0	0	0	0	72.15	0.0544	-0.3108	0.0936	-0.1086	0.4044	0.0146	663.673	2.82195
478	160	n-pentane	CCCCC	0	1000	50	10	5	12	0	0	0	0	72.15	0.0544	-0.3108	0.0936	-0.1086	0.4044	0.0146	1024.92	3.01069
479	160	n-pentane	CCCCC	0	1000	50	20	5	12	0	0	0	0	72.15	0.0544	-0.3108	0.0936	-0.1086	0.4044	0.0146	1024.85	3.01066
480	160	n-pentane	CCCCC	0	1000	50	100	5	12	0	0	0	0	72.15	0.0544	-0.3108	0.0936	-0.1086	0.4044	0.0146	1024.87	3.01067
481	161	n-pentane	CCCCC	20	1000	50	10	5	12	0	0	0	0	72.15	0.0544	-0.3108	0.0936	-0.1086	0.4044	0.0146	1003.8	3.00165
482	161	n-pentane	CCCCC	20	1000	50	20	5	12	0	0	0	0	72.15	0.0544	-0.3108	0.0936	-0.1086	0.4044	0.0146	1002.95	3.00128
483	161	n-pentane	CCCCC	20	1000	50	100	5	12	0	0	0	0	72.15	0.0544	-0.3108	0.0936	-0.1086	0.4044	0.0146	1003.37	3.00146
484	162	n-pentane	CCCCC	50	1000	50	10	5	12	0	0	0	0	72.15	0.0544	-0.3108	0.0936	-0.1086	0.4044	0.0146	947.566	2.97661
485	162	n-pentane	CCCCC	50	1000	50	20	5	12	0	0	0	0	72.15	0.0544	-0.3108	0.0936	-0.1086	0.4044	0.0146	946.603	2.97617
486	162	n-pentane	CCCCC	50	1000	50	100	5	12	0	0	0	0	72.15	0.0544	-0.3108	0.0936	-0.1086	0.4044	0.0146	947.159	2.97642
487	163	n-pentane	CCCCC	100	1000	50	10	5	12	0	0	0	0	72.15	0.0544	-0.3108	0.0936	-0.1086	0.4044	0.0146	737.212	2.86759
488	163	n-pentane	CCCCC	100	1000	50	20	5	12	0	0	0	0	72.15	0.0544	-0.3108	0.0936	-0.1086	0.4044	0.0146	742.548	2.87072
489	163	n-pentane	CCCCC	100	1000	50	100	5	12	0	0	0	0	72.15	0.0544	-0.3108	0.0936	-0.1086	0.4044	0.0146	741.21	2.86994
490	164	ethylene	C=C	0	500	10	10	2	4	0	0	0	0	28.05	0	-0.2666	0.0188	-0.1239	0.2854	0.0269	44.5517	1.64886
491	164	ethylene	C=C	0	500	10	20	2	4	0	0	0	0	28.05	0	-0.2666	0.0188	-0.1239	0.2854	0.0269	41.5026	1.61808
492	164	ethylene	C=C	0	500	10	100	2	4	0	0	0	0	28.05	0	-0.2666	0.0188	-0.1239	0.2854	0.0269	41.5483	1.61855
493	165	ethylene	C=C	20	500	10	10	2	4	0	0	0	0	28.05	0	-0.2666	0.0188	-0.1239	0.2854	0.0269	38.5102	1.58558
494	165	ethylene	C=C	20	500	10	20	2	4	0	0	0	0	28.05	0	-0.2666	0.0188	-0.1239	0.2854	0.0269	38.5089	1.58556
495	165	ethylene	C=C	20	500	10	100	2	4	0	0	0	0	28.05	0	-0.2666	0.0188	-0.1239	0.2854	0.0269	38.5166	1.58565
496	166	ethylene	C=C	50	500	10	10	2	4	0	0	0	0	28.05	0	-0.2666	0.0188	-0.1239	0.2854	0.0269	34.8024	1.54161
497	166	ethylene	C=C	50	500	10	20	2	4	0	0	0	0	28.05	0	-0.2666	0.0188	-0.1239	0.2854	0.0269	34.8174	1.5418
498	166	ethylene	C=C	50	500	10	100	2	4	0	0	0	0	28.05	0	-0.2666	0.0188	-0.1239	0.2854	0.0269	34.8147	1.54176
499	167	ethylene	C=C	100	500	10	10	2	4	0	0	0	0	28.05	0	-0.2666	0.0188	-0.1239	0.2854	0.0269	31.0249	1.49171
500	167	ethylene	C=C	100	500	10	20	2	4	0	0	0	0	28.05	0	-0.2666	0.0188	-0.1239	0.2854	0.0269	31.0254	1.49172
501	167	ethylene	C=C	100	500	10	100	2	4	0	0	0	0	28.05	0	-0.2666	0.0188	-0.1239	0.2854	0.0269	31.0067	1.49146
502	168	ethylene	C=C	0	1000	10	10	2	4	0	0	0	0	28.05	0	-0.2666	0.0188	-0.1239	0.2854	0.0269	119.811	2.0785
503	168	ethylene	C=C	0	1000	10	20	2	4	0	0	0	0	28.05	0	-0.2666	0.0188	-0.1239	0.2854	0.0269	119.479	2.07729
504	168	ethylene	C=C	0	1000	10	100	2	4	0	0	0	0	28.05	0	-0.2666	0.0188	-0.1239	0.2854	0.0269	119.76	2.07831
505	169	ethylene	C=C	20	1000	10	10	2	4	0	0	0	0	28.05	0	-0.2666	0.0188	-0.1239	0.2854	0.0269	79.0109	1.89769
506	169	ethylene	C=C	20	1000	10	20	2	4	0	0	0	0	28.05	0	-0.2666	0.0188	-0.1239	0.2854	0.0269	78.9289	1.89724
507	169	ethylene	C=C	20	1000	10	100	2	4	0	0	0	0	28.05	0	-0.2666	0.0188	-0.1239	0.2854	0.0269	78.9885	1.89756
508	170	ethylene	C=C	50	1000	10	10	2	4	0	0	0	0	28.05	0	-0.2666	0.0188	-0.1239	0.2854	0.0269	57.1317	1.75688
509	170	ethylene	C=C	50	1000	10	20	2	4	0	0	0	0	28.05	0	-0.2666	0.0188	-0.1239	0.2854	0.0269	57.191	1.75733
510	170	ethylene	C=C	50	1000	10	100	2	4	0	0	0	0	28.05	0	-0.2666	0.0188	-0.1239	0.2854	0.0269	57.1197	1.75679
511	171	ethylene	C=C	100	1000	10	10	2	4	0	0	0	0	28.05	0	-0.2666	0.0188	-0.1239	0.2854	0.0269	45.8691	1.66152
512	171	ethylene	C=C	100	1000	10	20	2	4	0	0	0	0	28.05	0	-0.2666	0.0188	-0.1239	0.2854	0.0269	45.8583	1.66142
513	171	ethylene	C=C	100	1000	10	100	2	4	0	0	0	0	28.05	0	-0.2666	0.0188	-0.1239	0.2854	0.0269	45.864	1.66147
514	172	ethylene	C=C	0	100	25	10	2	4	0	0	0	0	28.05	0	-0.2666	0.0188	-0.1239	0.2854	0.0269	43.5677	1.63916
515	172	ethylene	C=C	0	100	25	20	2	4	0	0	0	0	28.05	0	-0.2666	0.0188	-0.1239	0.2854	0.0269	43.58	1.63929
516	172	ethylene	C=C	0	100	25	100	2	4	0	0	0	0	28.05	0	-0.2666	0.0188	-0.1239	0.2854	0.0269	43.6201	1.63969
517	173	ethylene	C=C	20	100	25	10	2	4	0	0	0	0	28.05	0	-0.2666	0.0188	-0.1239	0.2854	0.0269	41.8059	1.62124
518	173	ethylene	C=C	20	100	25	20	2	4	0	0	0	0	28.05	0	-0.2666	0.0188	-0.1239	0.2854	0.0269	41.8059	1.62124
519	173	ethylene	C=C	20	100	25	100	2	4	0	0	0	0	28.05	0	-0.2666	0.0188	-0.1239	0.2854	0.0269	41.7736	1.6209
520	174	ethylene	C=C	50	100	25	10	2	4	0	0	0	0	28.05	0	-0.2666	0.0188	-0.1239	0.2854	0.0269	39.4576	1.59613
521	174	ethylene	C=C	50	100	25	20	2	4	0	0	0	0	28.05	0	-0.2666	0.0188	-0.1239	0.2854	0.0269	39.4746	1.59632
522	174	ethylene	C=C	50	100	25	100	2	4	0	0	0	0	28.05	0	-0.2666	0.0188	-0.1239	0.2854	0.0269	39.4475	1.59602
523	175	ethylene	C=C	100	100	25	10	2	4	0	0	0	0	28.05	0	-0.2666	0.0188	-0.1239	0.2854	0.0269	36.3116	1.56005
524	175	ethylene	C=C	100	100	25	20	2	4	0	0	0	0	28.05	0	-0.2666	0.0188	-0.1239	0.2854	0.0269	36.3169	1.56011
525	175	ethylene	C=C	100	100	25	100	2	4	0	0	0	0	28.05	0	-0.2666	0.0188	-0.1239	0.2854	0.0269	36.2854	1.55973
526	176	ethylene	C=C	0	500	25	10	2	4	0	0	0	0	28.05	0	-0.2666	0.0188	-0.1239	0.2854	0.0269	117.68	2.0707
527	176	ethylene	C=C	0	500	25	20	2	4	0	0	0	0	28.05	0	-0.2666	0.0188	-0.1239	0.2854	0.0269	117.665	2.07065
528	176	ethylene	C=C	0	500	25	100	2	4	0	0	0	0	28.05	0	-0.2666	0.0188	-0.1239	0.2854	0.0269	117.685	2.07072
529	177	ethylene	C=C	20	500	25	10	2	4	0	0	0	0	28.05	0	-0.2666	0.0188	-0.1239	0.2854	0.0269	106.991	2.02935
530	177	ethylene	C=C	20	500	25	20	2	4	0	0	0	0	28.05	0	-0.2666	0.0188	-0.1239	0.2854	0.0269	107.08	2.02971
531	177	ethylene	C=C	20	500	25	100	2	4	0	0	0	0	28.05	0	-0.2666	0.0188	-0.1239	0.2854	0.0269	107.075	2.02969
532	178	ethylene	C=C	50	500	25	10	2	4	0	0	0	0	28.05	0	-0.2666	0.0188	-0.1239	0.2854	0.0269	94.4019	1.97498
533	178	ethylene	C=C	50	500	25	20	2	4	0	0	0	0	28.05	0	-0.2666	0.0188	-0.1239	0.2854	0.0269	94.366	1.97482
534	178	ethylene	C=C	50	500	25	100	2	4	0	0	0	0	28.05	0	-0.2666	0.0188	-0.1239	0.2854	0.0269	94.3122	1.97457
535	179	ethylene	C=C	100	500	25	10	2	4	0	0	0	0	28.05	0	-0.2666	0.0188	-0.1239	0.2854	0.0269	81.6138	1.91176
536	179	ethylene	C=C	100	500	25	20	2	4	0	0	0	0	28.05	0	-0.2666	0.0188	-0.1239	0.2854	0.0269	81.5488	1.91142
537	179	ethylene	C=C	100	500	25	100	2	4	0	0	0	0	28.05	0	-0.2666	0.0188	-0.1239	0.2854	0.0269	81.5508	1.91143
538	180	ethylene	C=C	0	1000	25	10	2	4	0	0	0	0	28.05	0	-0.2666	0.0188	-0.1239	0.2854	0.0269	336.83	2.52741
539	180	ethylene	C=C	0	1000	25	20	2	4	0	0	0	0	28.05	0	-0.2666	0.0188	-0.1239	0.2854	0.0269	336.591	2.5271
540	180	ethylene	C=C	0	1000	25	100	2	4	0	0	0	0	28.05	0	-0.2666	0.0188	-0.1239	0.2854	0.0269	336.776	2.52734
541	181	ethylene	C=C	20	1000	25	10	2	4	0	0	0	0	28.05	0	-0.2666	0.0188	-0.1239	0.2854	0.0269	230.306	2.36231
542	181	ethylene	C=C	20	1000	25	20	2	4	0	0	0	0	28.05	0	-0.2666	0.0188	-0.1239	0.2854	0.0269	230.293	2.36228
543	181	ethylene	C=C	20	1000	25	100	2	4	0	0	0	0	28.05	0	-0.2666	0.0188	-0.1239	0.2854	0.0269	230.162	2.36203
544	182	ethylene	C=C	50	1000	25	10	2	4	0	0	0	0	28.05	0	-0.2666	0.0188	-0.1239	0.2854	0.0269	168.587	2.22682
545	182	ethylene	C=C	50	1000	25	20	2	4	0	0	0	0	28.05	0	-0.2666	0.0188	-0.1239	0.2854	0.0269	168.647	2.22698
546	182	ethylene	C=C	50	1000	25	100	2	4	0	0	0	0	28.05	0	-0.2666	0.0188	-0.1239	0.2854	0.0269	16.473	1.21677
547	183	ethylene	C=C	100	1000	25	10	2	4	0	0	0	0	28.05	0	-0.2666	0.0188	-0.1239	0.2854	0.0269	131.76	2.11978
548	183	ethylene	C=C	100	1000	25	20	2	4	0	0	0	0	28.05	0	-0.2666	0.0188	-0.1239	0.2854	0.0269	131.646	2.11941
549	183	ethylene	C=C	100	1000	25	100	2	4	0	0	0	0	28.05	0	-0.2666	0.0188	-0.1239	0.2854	0.0269	131.689	2.11955
550	184	ethylene	C=C	0	100	50	10	2	4	0	0	0	0	28.05	0	-0.2666	0.0188	-0.1239	0.2854	0.0269	94.8583	1.97708
551	184	ethylene	C=C	0	100	50	20	2	4	0	0	0	0	28.05	0	-0.2666	0.0188	-0.1239	0.2854	0.0269	94.8558	1.97706
552	184	ethylene	C=C	0	100	50	100	2	4	0	0	0	0	28.05	0	-0.2666	0.0188	-0.1239	0.2854	0.0269	94.906	1.97729
553	185	ethylene	C=C	20	100	50	10	2	4	0	0	0	0	28.05	0	-0.2666	0.0188	-0.1239	0.2854	0.0269	89.851	1.95352
554	185	ethylene	C=C	20	100	50	20	2	4	0	0	0	0	28.05	0	-0.2666	0.0188	-0.1239	0.2854	0.0269	89.9221	1.95387
555	185	ethylene	C=C	20	100	50	100	2	4	0	0	0	0	28.05	0	-0.2666	0.0188	-0.1239	0.2854	0.0269	89.8612	1.95357
556	186	ethylene	C=C	50	100	50	10	2	4	0	0	0	0	28.05	0	-0.2666	0.0188	-0.1239	0.2854	0.0269	83.4667	1.92151
557	186	ethylene	C=C	50	100	50	20	2	4	0	0	0	0	28.05	0	-0.2666	0.0188	-0.1239	0.2854	0.0269	83.429	1.92132
558	186	ethylene	C=C	50	100	50	100	2	4	0	0	0	0	28.05	0	-0.2666	0.0188	-0.1239	0.2854	0.0269	83.4668	1.92151
559	187	ethylene	C=C	100	100	50	10	2	4	0	0	0	0	28.05	0	-0.2666	0.0188	-0.1239	0.2854	0.0269	75.4013	1.87738
560	187	ethylene	C=C	100	100	50	20	2	4	0	0	0	0	28.05	0	-0.2666	0.0188	-0.1239	0.2854	0.0269	75.5343	1.87814
561	187	ethylene	C=C	100	100	50	100	2	4	0	0	0	0	28.05	0	-0.2666	0.0188	-0.1239	0.2854	0.0269	75.4498	1.87766
562	188	ethylene	C=C	0	500	50	10	2	4	0	0	0	0	28.05	0	-0.2666	0.0188	-0.1239	0.2854	0.0269	261.316	2.41717
563	188	ethylene	C=C	0	500	50	20	2	4	0	0	0	0	28.05	0	-0.2666	0.0188	-0.1239	0.2854	0.0269	261.363	2.41724
564	188	ethylene	C=C	0	500	50	100	2	4	0	0	0	0	28.05	0	-0.2666	0.0188	-0.1239	0.2854	0.0269	261.513	2.41749
565	189	ethylene	C=C	20	500	50	10	2	4	0	0	0	0	28.05	0	-0.2666	0.0188	-0.1239	0.2854	0.0269	239.425	2.37917
566	189	ethylene	C=C	20	500	50	20	2	4	0	0	0	0	28.05	0	-0.2666	0.0188	-0.1239	0.2854	0.0269	239.342	2.37902
567	189	ethylene	C=C	20	500	50	100	2	4	0	0	0	0	28.05	0	-0.2666	0.0188	-0.1239	0.2854	0.0269	239.676	2.37962
568	190	ethylene	C=C	50	500	50	10	2	4	0	0	0	0	28.05	0	-0.2666	0.0188	-0.1239	0.2854	0.0269	212.598	2.32756
569	190	ethylene	C=C	50	500	50	20	2	4	0	0	0	0	28.05	0	-0.2666	0.0188	-0.1239	0.2854	0.0269	212.467	2.32729
570	190	ethylene	C=C	50	500	50	100	2	4	0	0	0	0	28.05	0	-0.2666	0.0188	-0.1239	0.2854	0.0269	212.767	2.3279
571	191	ethylene	C=C	100	500	50	10	2	4	0	0	0	0	28.05	0	-0.2666	0.0188	-0.1239	0.2854	0.0269	187.168	2.27223
572	191	ethylene	C=C	100	500	50	20	2	4	0	0	0	0	28.05	0	-0.2666	0.0188	-0.1239	0.2854	0.0269	187.137	2.27216
573	191	ethylene	C=C	100	500	50	100	2	4	0	0	0	0	28.05	0	-0.2666	0.0188	-0.1239	0.2854	0.0269	187.211	2.27233
574	192	ethylene	C=C	0	1000	50	10	2	4	0	0	0	0	28.05	0	-0.2666	0.0188	-0.1239	0.2854	0.0269	702.998	2.84695
575	192	ethylene	C=C	0	1000	50	20	2	4	0	0	0	0	28.05	0	-0.2666	0.0188	-0.1239	0.2854	0.0269	702.736	2.84679
576	192	ethylene	C=C	0	1000	50	100	2	4	0	0	0	0	28.05	0	-0.2666	0.0188	-0.1239	0.2854	0.0269	702.776	2.84682
577	193	ethylene	C=C	20	1000	50	10	2	4	0	0	0	0	28.05	0	-0.2666	0.0188	-0.1239	0.2854	0.0269	491.845	2.69183
578	193	ethylene	C=C	20	1000	50	20	2	4	0	0	0	0	28.05	0	-0.2666	0.0188	-0.1239	0.2854	0.0269	491.513	2.69154
579	193	ethylene	C=C	20	1000	50	100	2	4	0	0	0	0	28.05	0	-0.2666	0.0188	-0.1239	0.2854	0.0269	491.18	2.69124
580	194	ethylene	C=C	50	1000	50	10	2	4	0	0	0	0	28.05	0	-0.2666	0.0188	-0.1239	0.2854	0.0269	368.601	2.56656
581	194	ethylene	C=C	50	1000	50	20	2	4	0	0	0	0	28.05	0	-0.2666	0.0188	-0.1239	0.2854	0.0269	368.555	2.5665
582	194	ethylene	C=C	50	1000	50	100	2	4	0	0	0	0	28.05	0	-0.2666	0.0188	-0.1239	0.2854	0.0269	368.339	2.56625
583	195	ethylene	C=C	100	1000	50	10	2	4	0	0	0	0	28.05	0	-0.2666	0.0188	-0.1239	0.2854	0.0269	290.573	2.46326
584	195	ethylene	C=C	100	1000	50	20	2	4	0	0	0	0	28.05	0	-0.2666	0.0188	-0.1239	0.2854	0.0269	290.511	2.46316
585	195	ethylene	C=C	100	1000	50	100	2	4	0	0	0	0	28.05	0	-0.2666	0.0188	-0.1239	0.2854	0.0269	290.66	2.46339
586	196	1，3-butadiene	C=CC=C	0	100	10	10	4	6	0	0	0	0	54.09	0	-0.229	-0.0225	-0.1258	0.2065	0.0383	120.043	2.07934
587	196	1，3-butadiene	C=CC=C	0	100	10	20	4	6	0	0	0	0	54.09	0	-0.229	-0.0225	-0.1258	0.2065	0.0383	120.043	2.07934
588	196	1，3-butadiene	C=CC=C	0	100	10	100	4	6	0	0	0	0	54.09	0	-0.229	-0.0225	-0.1258	0.2065	0.0383	120.043	2.07934
589	197	1，3-butadiene	C=CC=C	20	100	10	10	4	6	0	0	0	0	54.09	0	-0.229	-0.0225	-0.1258	0.2065	0.0383	102.302	2.00988
590	197	1，3-butadiene	C=CC=C	20	100	10	20	4	6	0	0	0	0	54.09	0	-0.229	-0.0225	-0.1258	0.2065	0.0383	102.302	2.00988
591	197	1，3-butadiene	C=CC=C	20	100	10	100	4	6	0	0	0	0	54.09	0	-0.229	-0.0225	-0.1258	0.2065	0.0383	102.302	2.00988
592	198	1，3-butadiene	C=CC=C	50	100	10	10	4	6	0	0	0	0	54.09	0	-0.229	-0.0225	-0.1258	0.2065	0.0383	70.2117	1.84641
593	198	1，3-butadiene	C=CC=C	50	100	10	20	4	6	0	0	0	0	54.09	0	-0.229	-0.0225	-0.1258	0.2065	0.0383	70.2117	1.84641
594	198	1，3-butadiene	C=CC=C	50	100	10	100	4	6	0	0	0	0	54.09	0	-0.229	-0.0225	-0.1258	0.2065	0.0383	70.2117	1.84641
595	199	1，3-butadiene	C=CC=C	0	500	10	10	4	6	0	0	0	0	54.09	0	-0.229	-0.0225	-0.1258	0.2065	0.0383	151.631	2.18079
596	199	1，3-butadiene	C=CC=C	0	500	10	20	4	6	0	0	0	0	54.09	0	-0.229	-0.0225	-0.1258	0.2065	0.0383	151.763	2.18117
597	199	1，3-butadiene	C=CC=C	0	500	10	100	4	6	0	0	0	0	54.09	0	-0.229	-0.0225	-0.1258	0.2065	0.0383	151.763	2.18117
598	200	1，3-butadiene	C=CC=C	20	500	10	10	4	6	0	0	0	0	54.09	0	-0.229	-0.0225	-0.1258	0.2065	0.0383	136.156	2.13404
599	200	1，3-butadiene	C=CC=C	20	500	10	20	4	6	0	0	0	0	54.09	0	-0.229	-0.0225	-0.1258	0.2065	0.0383	136.024	2.13362
600	200	1，3-butadiene	C=CC=C	20	500	10	100	4	6	0	0	0	0	54.09	0	-0.229	-0.0225	-0.1258	0.2065	0.0383	136.024	2.13362
601	201	1，3-butadiene	C=CC=C	50	500	10	10	4	6	0	0	0	0	54.09	0	-0.229	-0.0225	-0.1258	0.2065	0.0383	105.549	2.02345
602	201	1，3-butadiene	C=CC=C	50	500	10	20	4	6	0	0	0	0	54.09	0	-0.229	-0.0225	-0.1258	0.2065	0.0383	105.697	2.02406
603	201	1，3-butadiene	C=CC=C	50	500	10	100	4	6	0	0	0	0	54.09	0	-0.229	-0.0225	-0.1258	0.2065	0.0383	105.697	2.02406
604	202	1，3-butadiene	C=CC=C	100	500	10	10	4	6	0	0	0	0	54.09	0	-0.229	-0.0225	-0.1258	0.2065	0.0383	76.0454	1.88107
605	202	1，3-butadiene	C=CC=C	100	500	10	20	4	6	0	0	0	0	54.09	0	-0.229	-0.0225	-0.1258	0.2065	0.0383	76.0539	1.88112
606	202	1，3-butadiene	C=CC=C	100	500	10	100	4	6	0	0	0	0	54.09	0	-0.229	-0.0225	-0.1258	0.2065	0.0383	76.0539	1.88112
607	203	1，3-butadiene	C=CC=C	0	1000	10	10	4	6	0	0	0	0	54.09	0	-0.229	-0.0225	-0.1258	0.2065	0.0383	151.993	2.18182
608	203	1，3-butadiene	C=CC=C	0	1000	10	20	4	6	0	0	0	0	54.09	0	-0.229	-0.0225	-0.1258	0.2065	0.0383	152.259	2.18258
609	203	1，3-butadiene	C=CC=C	0	1000	10	100	4	6	0	0	0	0	54.09	0	-0.229	-0.0225	-0.1258	0.2065	0.0383	152.238	2.18252
610	204	1，3-butadiene	C=CC=C	20	1000	10	10	4	6	0	0	0	0	54.09	0	-0.229	-0.0225	-0.1258	0.2065	0.0383	142.842	2.15486
611	204	1，3-butadiene	C=CC=C	20	1000	10	20	4	6	0	0	0	0	54.09	0	-0.229	-0.0225	-0.1258	0.2065	0.0383	143.096	2.15563
612	204	1，3-butadiene	C=CC=C	20	1000	10	100	4	6	0	0	0	0	54.09	0	-0.229	-0.0225	-0.1258	0.2065	0.0383	143.007	2.15536
613	205	1，3-butadiene	C=CC=C	50	1000	10	10	4	6	0	0	0	0	54.09	0	-0.229	-0.0225	-0.1258	0.2065	0.0383	120.441	2.08077
614	205	1，3-butadiene	C=CC=C	50	1000	10	20	4	6	0	0	0	0	54.09	0	-0.229	-0.0225	-0.1258	0.2065	0.0383	120.209	2.07994
615	205	1，3-butadiene	C=CC=C	50	1000	10	100	4	6	0	0	0	0	54.09	0	-0.229	-0.0225	-0.1258	0.2065	0.0383	120.19	2.07987
616	206	1，3-butadiene	C=CC=C	100	1000	10	10	4	6	0	0	0	0	54.09	0	-0.229	-0.0225	-0.1258	0.2065	0.0383	90.8651	1.9584
617	206	1，3-butadiene	C=CC=C	100	1000	10	20	4	6	0	0	0	0	54.09	0	-0.229	-0.0225	-0.1258	0.2065	0.0383	90.7836	1.95801
618	206	1，3-butadiene	C=CC=C	100	1000	10	100	4	6	0	0	0	0	54.09	0	-0.229	-0.0225	-0.1258	0.2065	0.0383	90.8873	1.9585
619	207	1，3-butadiene	C=CC=C	0	100	25	10	4	6	0	0	0	0	54.09	0	-0.229	-0.0225	-0.1258	0.2065	0.0383	484.938	2.68569
620	207	1，3-butadiene	C=CC=C	0	100	25	20	4	6	0	0	0	0	54.09	0	-0.229	-0.0225	-0.1258	0.2065	0.0383	538.848	2.73147
621	207	1，3-butadiene	C=CC=C	0	100	25	100	4	6	0	0	0	0	54.09	0	-0.229	-0.0225	-0.1258	0.2065	0.0383	541.892	2.73391
622	208	1，3-butadiene	C=CC=C	20	100	25	10	4	6	0	0	0	0	54.09	0	-0.229	-0.0225	-0.1258	0.2065	0.0383	328.503	2.51654
623	208	1，3-butadiene	C=CC=C	20	100	25	20	4	6	0	0	0	0	54.09	0	-0.229	-0.0225	-0.1258	0.2065	0.0383	330.517	2.51919
624	208	1，3-butadiene	C=CC=C	20	100	25	100	4	6	0	0	0	0	54.09	0	-0.229	-0.0225	-0.1258	0.2065	0.0383	329.83	2.51829
625	209	1，3-butadiene	C=CC=C	50	100	25	10	4	6	0	0	0	0	54.09	0	-0.229	-0.0225	-0.1258	0.2065	0.0383	215.495	2.33344
626	209	1，3-butadiene	C=CC=C	50	100	25	20	4	6	0	0	0	0	54.09	0	-0.229	-0.0225	-0.1258	0.2065	0.0383	215.492	2.33343
627	209	1，3-butadiene	C=CC=C	50	100	25	100	4	6	0	0	0	0	54.09	0	-0.229	-0.0225	-0.1258	0.2065	0.0383	215.5	2.33345
628	210	1，3-butadiene	C=CC=C	100	100	25	10	4	6	0	0	0	0	54.09	0	-0.229	-0.0225	-0.1258	0.2065	0.0383	36.1896	1.55858
629	210	1，3-butadiene	C=CC=C	100	100	25	20	4	6	0	0	0	0	54.09	0	-0.229	-0.0225	-0.1258	0.2065	0.0383	36.1626	1.55826
630	210	1，3-butadiene	C=CC=C	100	100	25	100	4	6	0	0	0	0	54.09	0	-0.229	-0.0225	-0.1258	0.2065	0.0383	36.1646	1.55828
631	211	1，3-butadiene	C=CC=C	0	500	25	10	4	6	0	0	0	0	54.09	0	-0.229	-0.0225	-0.1258	0.2065	0.0383	461.513	2.66418
632	211	1，3-butadiene	C=CC=C	0	500	25	20	4	6	0	0	0	0	54.09	0	-0.229	-0.0225	-0.1258	0.2065	0.0383	462.701	2.6653
633	211	1，3-butadiene	C=CC=C	0	500	25	100	4	6	0	0	0	0	54.09	0	-0.229	-0.0225	-0.1258	0.2065	0.0383	462.082	2.66472
634	212	1，3-butadiene	C=CC=C	20	500	25	10	4	6	0	0	0	0	54.09	0	-0.229	-0.0225	-0.1258	0.2065	0.0383	405.868	2.60838
635	212	1，3-butadiene	C=CC=C	20	500	25	20	4	6	0	0	0	0	54.09	0	-0.229	-0.0225	-0.1258	0.2065	0.0383	404.976	2.60743
636	212	1，3-butadiene	C=CC=C	20	500	25	100	4	6	0	0	0	0	54.09	0	-0.229	-0.0225	-0.1258	0.2065	0.0383	405.578	2.60807
637	213	1，3-butadiene	C=CC=C	50	500	25	10	4	6	0	0	0	0	54.09	0	-0.229	-0.0225	-0.1258	0.2065	0.0383	311.304	2.49318
638	213	1，3-butadiene	C=CC=C	50	500	25	20	4	6	0	0	0	0	54.09	0	-0.229	-0.0225	-0.1258	0.2065	0.0383	310.875	2.49259
639	213	1，3-butadiene	C=CC=C	50	500	25	100	4	6	0	0	0	0	54.09	0	-0.229	-0.0225	-0.1258	0.2065	0.0383	311.339	2.49323
640	214	1，3-butadiene	C=CC=C	100	500	25	10	4	6	0	0	0	0	54.09	0	-0.229	-0.0225	-0.1258	0.2065	0.0383	222.444	2.34722
641	214	1，3-butadiene	C=CC=C	100	500	25	20	4	6	0	0	0	0	54.09	0	-0.229	-0.0225	-0.1258	0.2065	0.0383	222.725	2.34777
642	214	1，3-butadiene	C=CC=C	100	500	25	100	4	6	0	0	0	0	54.09	0	-0.229	-0.0225	-0.1258	0.2065	0.0383	222.642	2.34761
643	215	1，3-butadiene	C=CC=C	0	1000	25	10	4	6	0	0	0	0	54.09	0	-0.229	-0.0225	-0.1258	0.2065	0.0383	422.593	2.62592
644	215	1，3-butadiene	C=CC=C	0	1000	25	20	4	6	0	0	0	0	54.09	0	-0.229	-0.0225	-0.1258	0.2065	0.0383	442.284	2.6457
645	215	1，3-butadiene	C=CC=C	0	1000	25	100	4	6	0	0	0	0	54.09	0	-0.229	-0.0225	-0.1258	0.2065	0.0383	442.256	2.64567
646	216	1，3-butadiene	C=CC=C	20	1000	25	10	4	6	0	0	0	0	54.09	0	-0.229	-0.0225	-0.1258	0.2065	0.0383	412.177	2.61508
647	216	1，3-butadiene	C=CC=C	20	1000	25	20	4	6	0	0	0	0	54.09	0	-0.229	-0.0225	-0.1258	0.2065	0.0383	412.084	2.61499
648	216	1，3-butadiene	C=CC=C	20	1000	25	100	4	6	0	0	0	0	54.09	0	-0.229	-0.0225	-0.1258	0.2065	0.0383	412.372	2.61529
649	217	1，3-butadiene	C=CC=C	50	1000	25	10	4	6	0	0	0	0	54.09	0	-0.229	-0.0225	-0.1258	0.2065	0.0383	346.396	2.53957
650	217	1，3-butadiene	C=CC=C	50	1000	25	20	4	6	0	0	0	0	54.09	0	-0.229	-0.0225	-0.1258	0.2065	0.0383	345.984	2.53906
651	217	1，3-butadiene	C=CC=C	50	1000	25	100	4	6	0	0	0	0	54.09	0	-0.229	-0.0225	-0.1258	0.2065	0.0383	346.119	2.53923
652	218	1，3-butadiene	C=CC=C	100	1000	25	10	4	6	0	0	0	0	54.09	0	-0.229	-0.0225	-0.1258	0.2065	0.0383	263.123	2.42016
653	218	1，3-butadiene	C=CC=C	100	1000	25	20	4	6	0	0	0	0	54.09	0	-0.229	-0.0225	-0.1258	0.2065	0.0383	262.874	2.41975
654	218	1，3-butadiene	C=CC=C	100	1000	25	100	4	6	0	0	0	0	54.09	0	-0.229	-0.0225	-0.1258	0.2065	0.0383	263.106	2.42013
655	219	1，3-butadiene	C=CC=C	0	100	50	10	4	6	0	0	0	0	54.09	0	-0.229	-0.0225	-0.1258	0.2065	0.0383	673.302	2.82821
656	219	1，3-butadiene	C=CC=C	0	100	50	20	4	6	0	0	0	0	54.09	0	-0.229	-0.0225	-0.1258	0.2065	0.0383	935.356	2.97098
657	219	1，3-butadiene	C=CC=C	0	100	50	100	4	6	0	0	0	0	54.09	0	-0.229	-0.0225	-0.1258	0.2065	0.0383	1292.37	3.11139
658	220	1，3-butadiene	C=CC=C	20	100	50	10	4	6	0	0	0	0	54.09	0	-0.229	-0.0225	-0.1258	0.2065	0.0383	653.729	2.8154
659	220	1，3-butadiene	C=CC=C	20	100	50	20	4	6	0	0	0	0	54.09	0	-0.229	-0.0225	-0.1258	0.2065	0.0383	676.24	2.8301
660	220	1，3-butadiene	C=CC=C	20	100	50	100	4	6	0	0	0	0	54.09	0	-0.229	-0.0225	-0.1258	0.2065	0.0383	757.844	2.87958
661	221	1，3-butadiene	C=CC=C	50	100	50	10	4	6	0	0	0	0	54.09	0	-0.229	-0.0225	-0.1258	0.2065	0.0383	470.849	2.67288
662	221	1，3-butadiene	C=CC=C	50	100	50	20	4	6	0	0	0	0	54.09	0	-0.229	-0.0225	-0.1258	0.2065	0.0383	470.507	2.67257
663	221	1，3-butadiene	C=CC=C	50	100	50	100	4	6	0	0	0	0	54.09	0	-0.229	-0.0225	-0.1258	0.2065	0.0383	470.323	2.6724
664	222	1，3-butadiene	C=CC=C	100	100	50	10	4	6	0	0	0	0	54.09	0	-0.229	-0.0225	-0.1258	0.2065	0.0383	72.9145	1.86281
665	222	1，3-butadiene	C=CC=C	100	100	50	20	4	6	0	0	0	0	54.09	0	-0.229	-0.0225	-0.1258	0.2065	0.0383	72.928	1.86289
666	222	1，3-butadiene	C=CC=C	100	100	50	100	4	6	0	0	0	0	54.09	0	-0.229	-0.0225	-0.1258	0.2065	0.0383	72.9204	1.86285
667	223	1，3-butadiene	C=CC=C	0	500	50	10	4	6	0	0	0	0	54.09	0	-0.229	-0.0225	-0.1258	0.2065	0.0383	854.93	2.93193
668	223	1，3-butadiene	C=CC=C	0	500	50	20	4	6	0	0	0	0	54.09	0	-0.229	-0.0225	-0.1258	0.2065	0.0383	869.236	2.93914
669	223	1，3-butadiene	C=CC=C	0	500	50	100	4	6	0	0	0	0	54.09	0	-0.229	-0.0225	-0.1258	0.2065	0.0383	933.722	2.97022
670	224	1，3-butadiene	C=CC=C	20	500	50	10	4	6	0	0	0	0	54.09	0	-0.229	-0.0225	-0.1258	0.2065	0.0383	850.237	2.92954
671	224	1，3-butadiene	C=CC=C	20	500	50	20	4	6	0	0	0	0	54.09	0	-0.229	-0.0225	-0.1258	0.2065	0.0383	851.378	2.93012
672	224	1，3-butadiene	C=CC=C	20	500	50	100	4	6	0	0	0	0	54.09	0	-0.229	-0.0225	-0.1258	0.2065	0.0383	847.974	2.92838
673	225	1，3-butadiene	C=CC=C	50	500	50	10	4	6	0	0	0	0	54.09	0	-0.229	-0.0225	-0.1258	0.2065	0.0383	657.267	2.81774
674	225	1，3-butadiene	C=CC=C	50	500	50	20	4	6	0	0	0	0	54.09	0	-0.229	-0.0225	-0.1258	0.2065	0.0383	656.301	2.8171
675	225	1，3-butadiene	C=CC=C	50	500	50	100	4	6	0	0	0	0	54.09	0	-0.229	-0.0225	-0.1258	0.2065	0.0383	656.304	2.81711
676	226	1，3-butadiene	C=CC=C	100	500	50	10	4	6	0	0	0	0	54.09	0	-0.229	-0.0225	-0.1258	0.2065	0.0383	475.816	2.67744
677	226	1，3-butadiene	C=CC=C	100	500	50	20	4	6	0	0	0	0	54.09	0	-0.229	-0.0225	-0.1258	0.2065	0.0383	475.694	2.67733
678	226	1，3-butadiene	C=CC=C	100	500	50	100	4	6	0	0	0	0	54.09	0	-0.229	-0.0225	-0.1258	0.2065	0.0383	475.931	2.67754
679	227	1，3-butadiene	C=CC=C	0	1000	50	10	4	6	0	0	0	0	54.09	0	-0.229	-0.0225	-0.1258	0.2065	0.0383	917.14	2.96244
680	227	1，3-butadiene	C=CC=C	0	1000	50	20	4	6	0	0	0	0	54.09	0	-0.229	-0.0225	-0.1258	0.2065	0.0383	916.975	2.96236
681	227	1，3-butadiene	C=CC=C	0	1000	50	100	4	6	0	0	0	0	54.09	0	-0.229	-0.0225	-0.1258	0.2065	0.0383	916.411	2.96209
682	228	1，3-butadiene	C=CC=C	20	1000	50	10	4	6	0	0	0	0	54.09	0	-0.229	-0.0225	-0.1258	0.2065	0.0383	856.999	2.93298
683	228	1，3-butadiene	C=CC=C	20	1000	50	20	4	6	0	0	0	0	54.09	0	-0.229	-0.0225	-0.1258	0.2065	0.0383	857.274	2.93312
684	228	1，3-butadiene	C=CC=C	20	1000	50	100	4	6	0	0	0	0	54.09	0	-0.229	-0.0225	-0.1258	0.2065	0.0383	857.268	2.93312
685	229	1，3-butadiene	C=CC=C	50	1000	50	10	4	6	0	0	0	0	54.09	0	-0.229	-0.0225	-0.1258	0.2065	0.0383	722.992	2.85913
686	229	1，3-butadiene	C=CC=C	50	1000	50	20	4	6	0	0	0	0	54.09	0	-0.229	-0.0225	-0.1258	0.2065	0.0383	772.677	2.888
687	229	1，3-butadiene	C=CC=C	50	1000	50	100	4	6	0	0	0	0	54.09	0	-0.229	-0.0225	-0.1258	0.2065	0.0383	721.903	2.85848
688	230	1，3-butadiene	C=CC=C	100	1000	50	10	4	6	0	0	0	0	54.09	0	-0.229	-0.0225	-0.1258	0.2065	0.0383	558.735	2.74721
689	230	1，3-butadiene	C=CC=C	100	1000	50	20	4	6	0	0	0	0	54.09	0	-0.229	-0.0225	-0.1258	0.2065	0.0383	558.333	2.74689
690	230	1，3-butadiene	C=CC=C	100	1000	50	100	4	6	0	0	0	0	54.09	0	-0.229	-0.0225	-0.1258	0.2065	0.0383	558.593	2.7471
691	231	propylene	C=CC	0	100	10	10	3	6	0	0	0	0	42.08	0.3557	-0.2498	0.0284	-0.1107	0.2781	0.022	85.5079	1.93201
692	231	propylene	C=CC	0	100	10	20	3	6	0	0	0	0	42.08	0.3557	-0.2498	0.0284	-0.1107	0.2781	0.022	85.5079	1.93201
693	231	propylene	C=CC	0	100	10	100	3	6	0	0	0	0	42.08	0.3557	-0.2498	0.0284	-0.1107	0.2781	0.022	85.5079	1.93201
694	232	propylene	C=CC	0	500	10	10	3	6	0	0	0	0	42.08	0.3557	-0.2498	0.0284	-0.1107	0.2781	0.022	129.768	2.11317
695	232	propylene	C=CC	0	500	10	20	3	6	0	0	0	0	42.08	0.3557	-0.2498	0.0284	-0.1107	0.2781	0.022	129.916	2.04053
696	232	propylene	C=CC	0	500	10	100	3	6	0	0	0	0	42.08	0.3557	-0.2498	0.0284	-0.1107	0.2781	0.022	129.916	1.95107
697	233	propylene	C=CC	20	500	10	10	3	6	0	0	0	0	42.08	0.3557	-0.2498	0.0284	-0.1107	0.2781	0.022	109.937	2.04114
698	233	propylene	C=CC	20	500	10	20	3	6	0	0	0	0	42.08	0.3557	-0.2498	0.0284	-0.1107	0.2781	0.022	109.79	2.04056
699	233	propylene	C=CC	20	500	10	100	3	6	0	0	0	0	42.08	0.3557	-0.2498	0.0284	-0.1107	0.2781	0.022	109.782	2.04053
700	234	propylene	C=CC	50	500	10	10	3	6	0	0	0	0	42.08	0.3557	-0.2498	0.0284	-0.1107	0.2781	0.022	89.345	1.95107
701	234	propylene	C=CC	50	500	10	20	3	6	0	0	0	0	42.08	0.3557	-0.2498	0.0284	-0.1107	0.2781	0.022	89.3805	1.95124
702	234	propylene	C=CC	50	500	10	100	3	6	0	0	0	0	42.08	0.3557	-0.2498	0.0284	-0.1107	0.2781	0.022	89.3727	1.9512
703	235	propylene	C=CC	100	500	10	10	3	6	0	0	0	0	42.08	0.3557	-0.2498	0.0284	-0.1107	0.2781	0.022	34.3158	1.53549
704	235	propylene	C=CC	100	500	10	20	3	6	0	0	0	0	42.08	0.3557	-0.2498	0.0284	-0.1107	0.2781	0.022	34.3282	1.53565
705	235	propylene	C=CC	100	500	10	100	3	6	0	0	0	0	42.08	0.3557	-0.2498	0.0284	-0.1107	0.2781	0.022	34.2908	1.53518
706	236	propylene	C=CC	0	1000	10	10	3	6	0	0	0	0	42.08	0.3557	-0.2498	0.0284	-0.1107	0.2781	0.022	146.5	2.16584
707	236	propylene	C=CC	0	1000	10	20	3	6	0	0	0	0	42.08	0.3557	-0.2498	0.0284	-0.1107	0.2781	0.022	146.425	2.16562
708	236	propylene	C=CC	0	1000	10	100	3	6	0	0	0	0	42.08	0.3557	-0.2498	0.0284	-0.1107	0.2781	0.022	146.523	2.16591
709	237	propylene	C=CC	20	1000	10	10	3	6	0	0	0	0	42.08	0.3557	-0.2498	0.0284	-0.1107	0.2781	0.022	128.778	2.10984
710	237	propylene	C=CC	20	1000	10	20	3	6	0	0	0	0	42.08	0.3557	-0.2498	0.0284	-0.1107	0.2781	0.022	128.751	2.10975
711	237	propylene	C=CC	20	1000	10	100	3	6	0	0	0	0	42.08	0.3557	-0.2498	0.0284	-0.1107	0.2781	0.022	128.892	2.11023
712	238	propylene	C=CC	50	1000	10	10	3	6	0	0	0	0	42.08	0.3557	-0.2498	0.0284	-0.1107	0.2781	0.022	108.076	2.03373
713	238	propylene	C=CC	50	1000	10	20	3	6	0	0	0	0	42.08	0.3557	-0.2498	0.0284	-0.1107	0.2781	0.022	108.134	2.03396
714	238	propylene	C=CC	50	1000	10	100	3	6	0	0	0	0	42.08	0.3557	-0.2498	0.0284	-0.1107	0.2781	0.022	108.116	2.03389
715	239	propylene	C=CC	100	1000	10	10	3	6	0	0	0	0	42.08	0.3557	-0.2498	0.0284	-0.1107	0.2781	0.022	69.6721	1.84306
716	239	propylene	C=CC	100	1000	10	20	3	6	0	0	0	0	42.08	0.3557	-0.2498	0.0284	-0.1107	0.2781	0.022	69.5989	1.8426
717	239	propylene	C=CC	100	1000	10	100	3	6	0	0	0	0	42.08	0.3557	-0.2498	0.0284	-0.1107	0.2781	0.022	69.5751	1.84245
718	240	propylene	C=CC	0	100	25	10	3	6	0	0	0	0	42.08	0.3557	-0.2498	0.0284	-0.1107	0.2781	0.022	264.489	2.42241
719	240	propylene	C=CC	0	100	25	20	3	6	0	0	0	0	42.08	0.3557	-0.2498	0.0284	-0.1107	0.2781	0.022	264.476	2.42239
720	240	propylene	C=CC	0	100	25	100	3	6	0	0	0	0	42.08	0.3557	-0.2498	0.0284	-0.1107	0.2781	0.022	264.335	2.42215
721	241	propylene	C=CC	20	100	25	10	3	6	0	0	0	0	42.08	0.3557	-0.2498	0.0284	-0.1107	0.2781	0.022	43.916	1.64262
722	241	propylene	C=CC	20	100	25	20	3	6	0	0	0	0	42.08	0.3557	-0.2498	0.0284	-0.1107	0.2781	0.022	43.1833	1.63532
723	241	propylene	C=CC	20	100	25	100	3	6	0	0	0	0	42.08	0.3557	-0.2498	0.0284	-0.1107	0.2781	0.022	43.1942	1.63543
724	242	propylene	C=CC	50	100	25	10	3	6	0	0	0	0	42.08	0.3557	-0.2498	0.0284	-0.1107	0.2781	0.022	40.5166	1.60763
725	242	propylene	C=CC	50	100	25	20	3	6	0	0	0	0	42.08	0.3557	-0.2498	0.0284	-0.1107	0.2781	0.022	40.5147	1.60761
726	242	propylene	C=CC	50	100	25	100	3	6	0	0	0	0	42.08	0.3557	-0.2498	0.0284	-0.1107	0.2781	0.022	40.5131	1.6076
727	243	propylene	C=CC	100	100	25	10	3	6	0	0	0	0	42.08	0.3557	-0.2498	0.0284	-0.1107	0.2781	0.022	37.1714	1.57021
728	243	propylene	C=CC	100	100	25	20	3	6	0	0	0	0	42.08	0.3557	-0.2498	0.0284	-0.1107	0.2781	0.022	37.1544	1.57001
729	243	propylene	C=CC	100	100	25	100	3	6	0	0	0	0	42.08	0.3557	-0.2498	0.0284	-0.1107	0.2781	0.022	37.1602	1.57008
730	244	propylene	C=CC	0	500	25	10	3	6	0	0	0	0	42.08	0.3557	-0.2498	0.0284	-0.1107	0.2781	0.022	376.071	2.57527
731	244	propylene	C=CC	0	500	25	20	3	6	0	0	0	0	42.08	0.3557	-0.2498	0.0284	-0.1107	0.2781	0.022	375.777	2.57493
732	244	propylene	C=CC	0	500	25	100	3	6	0	0	0	0	42.08	0.3557	-0.2498	0.0284	-0.1107	0.2781	0.022	376.197	2.57542
733	245	propylene	C=CC	20	500	25	10	3	6	0	0	0	0	42.08	0.3557	-0.2498	0.0284	-0.1107	0.2781	0.022	316.643	2.50057
734	245	propylene	C=CC	20	500	25	20	3	6	0	0	0	0	42.08	0.3557	-0.2498	0.0284	-0.1107	0.2781	0.022	317.096	2.50119
735	245	propylene	C=CC	20	500	25	100	3	6	0	0	0	0	42.08	0.3557	-0.2498	0.0284	-0.1107	0.2781	0.022	316.093	2.49981
736	246	propylene	C=CC	50	500	25	10	3	6	0	0	0	0	42.08	0.3557	-0.2498	0.0284	-0.1107	0.2781	0.022	259.557	2.41423
737	246	propylene	C=CC	50	500	25	20	3	6	0	0	0	0	42.08	0.3557	-0.2498	0.0284	-0.1107	0.2781	0.022	259.599	2.4143
738	246	propylene	C=CC	50	500	25	100	3	6	0	0	0	0	42.08	0.3557	-0.2498	0.0284	-0.1107	0.2781	0.022	259.381	2.41394
739	247	propylene	C=CC	100	500	25	10	3	6	0	0	0	0	42.08	0.3557	-0.2498	0.0284	-0.1107	0.2781	0.022	89.8828	1.95368
740	247	propylene	C=CC	100	500	25	20	3	6	0	0	0	0	42.08	0.3557	-0.2498	0.0284	-0.1107	0.2781	0.022	89.8934	1.95373
741	247	propylene	C=CC	100	500	25	100	3	6	0	0	0	0	42.08	0.3557	-0.2498	0.0284	-0.1107	0.2781	0.022	89.8298	1.95342
742	248	propylene	C=CC	0	1000	25	10	3	6	0	0	0	0	42.08	0.3557	-0.2498	0.0284	-0.1107	0.2781	0.022	414.418	2.61744
743	248	propylene	C=CC	0	1000	25	20	3	6	0	0	0	0	42.08	0.3557	-0.2498	0.0284	-0.1107	0.2781	0.022	413.95	2.61695
744	248	propylene	C=CC	0	1000	25	100	3	6	0	0	0	0	42.08	0.3557	-0.2498	0.0284	-0.1107	0.2781	0.022	414.34	2.61736
745	249	propylene	C=CC	20	1000	25	10	3	6	0	0	0	0	42.08	0.3557	-0.2498	0.0284	-0.1107	0.2781	0.022	362.771	2.55963
746	249	propylene	C=CC	20	1000	25	20	3	6	0	0	0	0	42.08	0.3557	-0.2498	0.0284	-0.1107	0.2781	0.022	362.42	2.55921
747	249	propylene	C=CC	20	1000	25	100	3	6	0	0	0	0	42.08	0.3557	-0.2498	0.0284	-0.1107	0.2781	0.022	362.651	2.55949
748	250	propylene	C=CC	50	1000	25	10	3	6	0	0	0	0	42.08	0.3557	-0.2498	0.0284	-0.1107	0.2781	0.022	306.425	2.48632
749	250	propylene	C=CC	50	1000	25	20	3	6	0	0	0	0	42.08	0.3557	-0.2498	0.0284	-0.1107	0.2781	0.022	306.275	2.48611
750	250	propylene	C=CC	50	1000	25	100	3	6	0	0	0	0	42.08	0.3557	-0.2498	0.0284	-0.1107	0.2781	0.022	306.605	2.48658
751	251	propylene	C=CC	100	1000	25	10	3	6	0	0	0	0	42.08	0.3557	-0.2498	0.0284	-0.1107	0.2781	0.022	203.473	2.30851
752	251	propylene	C=CC	100	1000	25	20	3	6	0	0	0	0	42.08	0.3557	-0.2498	0.0284	-0.1107	0.2781	0.022	203.828	2.30926
753	251	propylene	C=CC	100	1000	25	100	3	6	0	0	0	0	42.08	0.3557	-0.2498	0.0284	-0.1107	0.2781	0.022	203.696	2.30898
754	252	propylene	C=CC	0	100	50	10	3	6	0	0	0	0	42.08	0.3557	-0.2498	0.0284	-0.1107	0.2781	0.022	575.107	2.75975
755	252	propylene	C=CC	0	100	50	20	3	6	0	0	0	0	42.08	0.3557	-0.2498	0.0284	-0.1107	0.2781	0.022	573.984	2.7589
756	252	propylene	C=CC	0	100	50	100	3	6	0	0	0	0	42.08	0.3557	-0.2498	0.0284	-0.1107	0.2781	0.022	574.518	2.7593
757	253	propylene	C=CC	20	100	50	10	3	6	0	0	0	0	42.08	0.3557	-0.2498	0.0284	-0.1107	0.2781	0.022	91.9355	1.96348
758	253	propylene	C=CC	20	100	50	20	3	6	0	0	0	0	42.08	0.3557	-0.2498	0.0284	-0.1107	0.2781	0.022	91.9348	1.96348
759	253	propylene	C=CC	20	100	50	100	3	6	0	0	0	0	42.08	0.3557	-0.2498	0.0284	-0.1107	0.2781	0.022	92.0018	1.9638
760	254	propylene	C=CC	50	100	50	10	3	6	0	0	0	0	42.08	0.3557	-0.2498	0.0284	-0.1107	0.2781	0.022	87.7346	1.94317
761	254	propylene	C=CC	50	100	50	20	3	6	0	0	0	0	42.08	0.3557	-0.2498	0.0284	-0.1107	0.2781	0.022	84.7577	1.92818
762	254	propylene	C=CC	50	100	50	100	3	6	0	0	0	0	42.08	0.3557	-0.2498	0.0284	-0.1107	0.2781	0.022	84.7601	1.92819
763	255	propylene	C=CC	100	100	50	10	3	6	0	0	0	0	42.08	0.3557	-0.2498	0.0284	-0.1107	0.2781	0.022	75.9635	1.8806
764	255	propylene	C=CC	100	100	50	20	3	6	0	0	0	0	42.08	0.3557	-0.2498	0.0284	-0.1107	0.2781	0.022	75.8996	1.88024
765	255	propylene	C=CC	100	100	50	100	3	6	0	0	0	0	42.08	0.3557	-0.2498	0.0284	-0.1107	0.2781	0.022	76.0874	1.88131
766	256	propylene	C=CC	0	500	50	10	3	6	0	0	0	0	42.08	0.3557	-0.2498	0.0284	-0.1107	0.2781	0.022	783.005	2.89376
767	256	propylene	C=CC	0	500	50	20	3	6	0	0	0	0	42.08	0.3557	-0.2498	0.0284	-0.1107	0.2781	0.022	784.156	2.8944
768	256	propylene	C=CC	0	500	50	100	3	6	0	0	0	0	42.08	0.3557	-0.2498	0.0284	-0.1107	0.2781	0.022	782.799	2.89365
769	257	propylene	C=CC	20	500	50	10	3	6	0	0	0	0	42.08	0.3557	-0.2498	0.0284	-0.1107	0.2781	0.022	664.649	2.82259
770	257	propylene	C=CC	20	500	50	20	3	6	0	0	0	0	42.08	0.3557	-0.2498	0.0284	-0.1107	0.2781	0.022	664.069	2.82221
771	257	propylene	C=CC	20	500	50	100	3	6	0	0	0	0	42.08	0.3557	-0.2498	0.0284	-0.1107	0.2781	0.022	663.701	2.82197
772	258	propylene	C=CC	50	500	50	10	3	6	0	0	0	0	42.08	0.3557	-0.2498	0.0284	-0.1107	0.2781	0.022	574.525	2.75931
773	258	propylene	C=CC	50	500	50	20	3	6	0	0	0	0	42.08	0.3557	-0.2498	0.0284	-0.1107	0.2781	0.022	546.974	2.73797
774	258	propylene	C=CC	50	500	50	100	3	6	0	0	0	0	42.08	0.3557	-0.2498	0.0284	-0.1107	0.2781	0.022	546.751	2.73779
775	259	propylene	C=CC	100	500	50	10	3	6	0	0	0	0	42.08	0.3557	-0.2498	0.0284	-0.1107	0.2781	0.022	205.267	2.31232
776	259	propylene	C=CC	100	500	50	20	3	6	0	0	0	0	42.08	0.3557	-0.2498	0.0284	-0.1107	0.2781	0.022	205.344	2.31248
777	259	propylene	C=CC	100	500	50	100	3	6	0	0	0	0	42.08	0.3557	-0.2498	0.0284	-0.1107	0.2781	0.022	205.382	2.31256
778	260	propylene	C=CC	0	1000	50	10	3	6	0	0	0	0	42.08	0.3557	-0.2498	0.0284	-0.1107	0.2781	0.022	852.496	2.93069
779	260	propylene	C=CC	0	1000	50	20	3	6	0	0	0	0	42.08	0.3557	-0.2498	0.0284	-0.1107	0.2781	0.022	844.768	2.92674
780	260	propylene	C=CC	0	1000	50	100	3	6	0	0	0	0	42.08	0.3557	-0.2498	0.0284	-0.1107	0.2781	0.022	825.867	2.91691
781	261	propylene	C=CC	20	1000	50	10	3	6	0	0	0	0	42.08	0.3557	-0.2498	0.0284	-0.1107	0.2781	0.022	748.362	2.87411
782	261	propylene	C=CC	20	1000	50	20	3	6	0	0	0	0	42.08	0.3557	-0.2498	0.0284	-0.1107	0.2781	0.022	752.79	2.87667
783	261	propylene	C=CC	20	1000	50	100	3	6	0	0	0	0	42.08	0.3557	-0.2498	0.0284	-0.1107	0.2781	0.022	751.692	2.87604
784	262	propylene	C=CC	50	1000	50	10	3	6	0	0	0	0	42.08	0.3557	-0.2498	0.0284	-0.1107	0.2781	0.022	637.896	2.80475
785	262	propylene	C=CC	50	1000	50	20	3	6	0	0	0	0	42.08	0.3557	-0.2498	0.0284	-0.1107	0.2781	0.022	639.689	2.80597
786	262	propylene	C=CC	50	1000	50	100	3	6	0	0	0	0	42.08	0.3557	-0.2498	0.0284	-0.1107	0.2781	0.022	639.272	2.80569
787	263	propylene	C=CC	100	1000	50	10	3	6	0	0	0	0	42.08	0.3557	-0.2498	0.0284	-0.1107	0.2781	0.022	440.3	2.64375
788	263	propylene	C=CC	100	1000	50	20	3	6	0	0	0	0	42.08	0.3557	-0.2498	0.0284	-0.1107	0.2781	0.022	440.237	2.64369
789	263	propylene	C=CC	100	1000	50	100	3	6	0	0	0	0	42.08	0.3557	-0.2498	0.0284	-0.1107	0.2781	0.022	440.335	2.64378
790	264	methanol	CO	0	100	10	10	1	4	1	0	0	0	32.04	1.694	-0.2645	0.0752	-0.0946	0.3398	0.0132	49.2528	1.69243
791	264	methanol	CO	0	100	10	20	1	4	1	0	0	0	32.04	1.694	-0.2645	0.0752	-0.0946	0.3398	0.0132	49.2528	1.69243
792	264	methanol	CO	0	100	10	100	1	4	1	0	0	0	32.04	1.694	-0.2645	0.0752	-0.0946	0.3398	0.0132	49.2528	1.69243
793	265	methanol	CO	20	100	10	10	1	4	1	0	0	0	32.04	1.694	-0.2645	0.0752	-0.0946	0.3398	0.0132	52.0078	1.71607
794	265	methanol	CO	20	100	10	20	1	4	1	0	0	0	32.04	1.694	-0.2645	0.0752	-0.0946	0.3398	0.0132	52.0078	1.71607
795	265	methanol	CO	20	100	10	100	1	4	1	0	0	0	32.04	1.694	-0.2645	0.0752	-0.0946	0.3398	0.0132	52.0078	1.71607
796	266	methanol	CO	50	100	10	10	1	4	1	0	0	0	32.04	1.694	-0.2645	0.0752	-0.0946	0.3398	0.0132	55.8975	1.74739
797	266	methanol	CO	50	100	10	20	1	4	1	0	0	0	32.04	1.694	-0.2645	0.0752	-0.0946	0.3398	0.0132	55.8975	1.74739
798	266	methanol	CO	50	100	10	100	1	4	1	0	0	0	32.04	1.694	-0.2645	0.0752	-0.0946	0.3398	0.0132	55.8975	1.74739
799	267	methanol	CO	100	100	10	10	1	4	1	0	0	0	32.04	1.694	-0.2645	0.0752	-0.0946	0.3398	0.0132	35.4634	1.54978
800	267	methanol	CO	100	100	10	20	1	4	1	0	0	0	32.04	1.694	-0.2645	0.0752	-0.0946	0.3398	0.0132	35.4634	1.54978
801	267	methanol	CO	100	100	10	100	1	4	1	0	0	0	32.04	1.694	-0.2645	0.0752	-0.0946	0.3398	0.0132	35.4634	1.54978
802	268	methanol	CO	0	500	10	10	1	4	1	0	0	0	32.04	1.694	-0.2645	0.0752	-0.0946	0.3398	0.0132	57.6583	1.76086
803	268	methanol	CO	0	500	10	20	1	4	1	0	0	0	32.04	1.694	-0.2645	0.0752	-0.0946	0.3398	0.0132	57.7779	1.76176
804	268	methanol	CO	0	500	10	100	1	4	1	0	0	0	32.04	1.694	-0.2645	0.0752	-0.0946	0.3398	0.0132	57.7779	1.76176
805	269	methanol	CO	20	500	10	10	1	4	1	0	0	0	32.04	1.694	-0.2645	0.0752	-0.0946	0.3398	0.0132	59.4747	1.77433
806	269	methanol	CO	20	500	10	20	1	4	1	0	0	0	32.04	1.694	-0.2645	0.0752	-0.0946	0.3398	0.0132	59.4662	1.77427
807	269	methanol	CO	20	500	10	100	1	4	1	0	0	0	32.04	1.694	-0.2645	0.0752	-0.0946	0.3398	0.0132	59.4662	1.77427
808	270	methanol	CO	50	500	10	10	1	4	1	0	0	0	32.04	1.694	-0.2645	0.0752	-0.0946	0.3398	0.0132	67.3735	1.82849
809	270	methanol	CO	50	500	10	20	1	4	1	0	0	0	32.04	1.694	-0.2645	0.0752	-0.0946	0.3398	0.0132	61.3663	1.78793
810	270	methanol	CO	50	500	10	100	1	4	1	0	0	0	32.04	1.694	-0.2645	0.0752	-0.0946	0.3398	0.0132	61.3663	1.78793
811	271	methanol	CO	100	500	10	10	1	4	1	0	0	0	32.04	1.694	-0.2645	0.0752	-0.0946	0.3398	0.0132	47.9371	1.68067
812	271	methanol	CO	100	500	10	20	1	4	1	0	0	0	32.04	1.694	-0.2645	0.0752	-0.0946	0.3398	0.0132	47.956	1.68084
813	271	methanol	CO	100	500	10	100	1	4	1	0	0	0	32.04	1.694	-0.2645	0.0752	-0.0946	0.3398	0.0132	47.956	1.68084
814	272	methanol	CO	0	1000	10	10	1	4	1	0	0	0	32.04	1.694	-0.2645	0.0752	-0.0946	0.3398	0.0132	58.7556	1.76905
815	272	methanol	CO	0	1000	10	20	1	4	1	0	0	0	32.04	1.694	-0.2645	0.0752	-0.0946	0.3398	0.0132	59.6463	1.77558
816	272	methanol	CO	0	1000	10	100	1	4	1	0	0	0	32.04	1.694	-0.2645	0.0752	-0.0946	0.3398	0.0132	58.68	1.76849
817	273	methanol	CO	20	1000	10	10	1	4	1	0	0	0	32.04	1.694	-0.2645	0.0752	-0.0946	0.3398	0.0132	60.6367	1.78274
818	273	methanol	CO	20	1000	10	20	1	4	1	0	0	0	32.04	1.694	-0.2645	0.0752	-0.0946	0.3398	0.0132	60.6452	1.7828
819	273	methanol	CO	20	1000	10	100	1	4	1	0	0	0	32.04	1.694	-0.2645	0.0752	-0.0946	0.3398	0.0132	60.6435	1.78278
820	274	methanol	CO	50	1000	10	10	1	4	1	0	0	0	32.04	1.694	-0.2645	0.0752	-0.0946	0.3398	0.0132	62.4089	1.79525
821	274	methanol	CO	50	1000	10	20	1	4	1	0	0	0	32.04	1.694	-0.2645	0.0752	-0.0946	0.3398	0.0132	62.4073	1.79524
822	274	methanol	CO	50	1000	10	100	1	4	1	0	0	0	32.04	1.694	-0.2645	0.0752	-0.0946	0.3398	0.0132	62.4014	1.79519
823	275	methanol	CO	100	1000	10	10	1	4	1	0	0	0	32.04	1.694	-0.2645	0.0752	-0.0946	0.3398	0.0132	52.4445	1.7197
824	275	methanol	CO	100	1000	10	20	1	4	1	0	0	0	32.04	1.694	-0.2645	0.0752	-0.0946	0.3398	0.0132	52.4413	1.71967
825	275	methanol	CO	100	1000	10	100	1	4	1	0	0	0	32.04	1.694	-0.2645	0.0752	-0.0946	0.3398	0.0132	52.0452	1.71638
826	276	methanol	CO	0	100	25	10	1	4	1	0	0	0	32.04	1.694	-0.2645	0.0752	-0.0946	0.3398	0.0132	94.2321	1.9742
827	276	methanol	CO	0	100	25	20	1	4	1	0	0	0	32.04	1.694	-0.2645	0.0752	-0.0946	0.3398	0.0132	94.4236	1.97508
828	276	methanol	CO	0	100	25	100	1	4	1	0	0	0	32.04	1.694	-0.2645	0.0752	-0.0946	0.3398	0.0132	95.2067	1.97867
829	277	methanol	CO	20	100	25	10	1	4	1	0	0	0	32.04	1.694	-0.2645	0.0752	-0.0946	0.3398	0.0132	104.448	2.0189
830	277	methanol	CO	20	100	25	20	1	4	1	0	0	0	32.04	1.694	-0.2645	0.0752	-0.0946	0.3398	0.0132	110.022	2.04148
831	277	methanol	CO	20	100	25	100	1	4	1	0	0	0	32.04	1.694	-0.2645	0.0752	-0.0946	0.3398	0.0132	129.479	2.1122
832	278	methanol	CO	50	100	25	10	1	4	1	0	0	0	32.04	1.694	-0.2645	0.0752	-0.0946	0.3398	0.0132	131.653	2.11943
833	278	methanol	CO	50	100	25	20	1	4	1	0	0	0	32.04	1.694	-0.2645	0.0752	-0.0946	0.3398	0.0132	131.307	2.11829
834	278	methanol	CO	50	100	25	100	1	4	1	0	0	0	32.04	1.694	-0.2645	0.0752	-0.0946	0.3398	0.0132	132.833	2.12331
835	280	methanol	CO	100	100	25	10	1	4	1	0	0	0	32.04	1.694	-0.2645	0.0752	-0.0946	0.3398	0.0132	102.169	2.00932
836	280	methanol	CO	100	100	25	20	1	4	1	0	0	0	32.04	1.694	-0.2645	0.0752	-0.0946	0.3398	0.0132	102.563	2.01099
837	280	methanol	CO	100	100	25	100	1	4	1	0	0	0	32.04	1.694	-0.2645	0.0752	-0.0946	0.3398	0.0132	102.169	2.00932
838	281	methanol	CO	0	500	25	10	1	4	1	0	0	0	32.04	1.694	-0.2645	0.0752	-0.0946	0.3398	0.0132	172.246	2.23615
839	281	methanol	CO	0	500	25	20	1	4	1	0	0	0	32.04	1.694	-0.2645	0.0752	-0.0946	0.3398	0.0132	173.086	2.23826
840	281	methanol	CO	0	500	25	100	1	4	1	0	0	0	32.04	1.694	-0.2645	0.0752	-0.0946	0.3398	0.0132	173.069	2.23822
841	282	methanol	CO	20	500	25	10	1	4	1	0	0	0	32.04	1.694	-0.2645	0.0752	-0.0946	0.3398	0.0132	181.225	2.25822
842	282	methanol	CO	20	500	25	20	1	4	1	0	0	0	32.04	1.694	-0.2645	0.0752	-0.0946	0.3398	0.0132	180.692	2.25694
843	282	methanol	CO	20	500	25	100	1	4	1	0	0	0	32.04	1.694	-0.2645	0.0752	-0.0946	0.3398	0.0132	180.701	2.25696
844	283	methanol	CO	50	500	25	10	1	4	1	0	0	0	32.04	1.694	-0.2645	0.0752	-0.0946	0.3398	0.0132	190.141	2.27908
845	283	methanol	CO	50	500	25	20	1	4	1	0	0	0	32.04	1.694	-0.2645	0.0752	-0.0946	0.3398	0.0132	190.281	2.2794
846	283	methanol	CO	50	500	25	100	1	4	1	0	0	0	32.04	1.694	-0.2645	0.0752	-0.0946	0.3398	0.0132	190.983	2.28099
847	284	methanol	CO	100	500	25	10	1	4	1	0	0	0	32.04	1.694	-0.2645	0.0752	-0.0946	0.3398	0.0132	146.855	2.16689
848	284	methanol	CO	100	500	25	20	1	4	1	0	0	0	32.04	1.694	-0.2645	0.0752	-0.0946	0.3398	0.0132	146.936	2.16713
849	284	methanol	CO	100	500	25	100	1	4	1	0	0	0	32.04	1.694	-0.2645	0.0752	-0.0946	0.3398	0.0132	147.163	2.1678
850	285	methanol	CO	0	1000	25	10	1	4	1	0	0	0	32.04	1.694	-0.2645	0.0752	-0.0946	0.3398	0.0132	183.61	2.2639
851	285	methanol	CO	0	1000	25	20	1	4	1	0	0	0	32.04	1.694	-0.2645	0.0752	-0.0946	0.3398	0.0132	183.874	2.26452
852	285	methanol	CO	0	1000	25	100	1	4	1	0	0	0	32.04	1.694	-0.2645	0.0752	-0.0946	0.3398	0.0132	183.621	2.26392
853	286	methanol	CO	20	1000	25	10	1	4	1	0	0	0	32.04	1.694	-0.2645	0.0752	-0.0946	0.3398	0.0132	187.276	2.27248
854	286	methanol	CO	20	1000	25	20	1	4	1	0	0	0	32.04	1.694	-0.2645	0.0752	-0.0946	0.3398	0.0132	187.286	2.27251
855	286	methanol	CO	20	1000	25	100	1	4	1	0	0	0	32.04	1.694	-0.2645	0.0752	-0.0946	0.3398	0.0132	187.333	2.27261
856	287	methanol	CO	50	1000	25	10	1	4	1	0	0	0	32.04	1.694	-0.2645	0.0752	-0.0946	0.3398	0.0132	190.404	2.27968
857	287	methanol	CO	50	1000	25	20	1	4	1	0	0	0	32.04	1.694	-0.2645	0.0752	-0.0946	0.3398	0.0132	190.375	2.27961
858	287	methanol	CO	50	1000	25	100	1	4	1	0	0	0	32.04	1.694	-0.2645	0.0752	-0.0946	0.3398	0.0132	190.334	2.27952
859	288	methanol	CO	100	1000	25	10	1	4	1	0	0	0	32.04	1.694	-0.2645	0.0752	-0.0946	0.3398	0.0132	160.678	2.20596
860	288	methanol	CO	100	1000	25	20	1	4	1	0	0	0	32.04	1.694	-0.2645	0.0752	-0.0946	0.3398	0.0132	160.692	2.20599
861	288	methanol	CO	100	1000	25	100	1	4	1	0	0	0	32.04	1.694	-0.2645	0.0752	-0.0946	0.3398	0.0132	160.908	2.20658
862	289	methanol	CO	0	100	50	10	1	4	1	0	0	0	32.04	1.694	-0.2645	0.0752	-0.0946	0.3398	0.0132	111.977	2.04913
863	289	methanol	CO	0	100	50	20	1	4	1	0	0	0	32.04	1.694	-0.2645	0.0752	-0.0946	0.3398	0.0132	128.152	2.10773
864	289	methanol	CO	0	100	50	100	1	4	1	0	0	0	32.04	1.694	-0.2645	0.0752	-0.0946	0.3398	0.0132	125.889	2.09999
865	290	methanol	CO	20	100	50	10	1	4	1	0	0	0	32.04	1.694	-0.2645	0.0752	-0.0946	0.3398	0.0132	148.969	2.1731
866	290	methanol	CO	20	100	50	20	1	4	1	0	0	0	32.04	1.694	-0.2645	0.0752	-0.0946	0.3398	0.0132	153.542	2.18623
867	290	methanol	CO	20	100	50	100	1	4	1	0	0	0	32.04	1.694	-0.2645	0.0752	-0.0946	0.3398	0.0132	147.04	2.16744
868	291	methanol	CO	50	100	50	10	1	4	1	0	0	0	32.04	1.694	-0.2645	0.0752	-0.0946	0.3398	0.0132	185.514	2.26838
869	291	methanol	CO	50	100	50	20	1	4	1	0	0	0	32.04	1.694	-0.2645	0.0752	-0.0946	0.3398	0.0132	183.287	2.26313
870	291	methanol	CO	50	100	50	100	1	4	1	0	0	0	32.04	1.694	-0.2645	0.0752	-0.0946	0.3398	0.0132	196.383	2.2931
871	292	methanol	CO	100	100	50	10	1	4	1	0	0	0	32.04	1.694	-0.2645	0.0752	-0.0946	0.3398	0.0132	207.984	2.31803
872	292	methanol	CO	100	100	50	20	1	4	1	0	0	0	32.04	1.694	-0.2645	0.0752	-0.0946	0.3398	0.0132	207.258	2.31651
873	292	methanol	CO	100	100	50	100	1	4	1	0	0	0	32.04	1.694	-0.2645	0.0752	-0.0946	0.3398	0.0132	211.865	2.32606
874	293	methanol	CO	0	500	50	10	1	4	1	0	0	0	32.04	1.694	-0.2645	0.0752	-0.0946	0.3398	0.0132	257.077	2.41006
875	293	methanol	CO	0	500	50	20	1	4	1	0	0	0	32.04	1.694	-0.2645	0.0752	-0.0946	0.3398	0.0132	257.17	2.41022
876	293	methanol	CO	0	500	50	100	1	4	1	0	0	0	32.04	1.694	-0.2645	0.0752	-0.0946	0.3398	0.0132	254.547	2.40577
877	294	methanol	CO	20	500	50	10	1	4	1	0	0	0	32.04	1.694	-0.2645	0.0752	-0.0946	0.3398	0.0132	283.343	2.45231
878	294	methanol	CO	20	500	50	20	1	4	1	0	0	0	32.04	1.694	-0.2645	0.0752	-0.0946	0.3398	0.0132	279.314	2.44609
879	294	methanol	CO	20	500	50	100	1	4	1	0	0	0	32.04	1.694	-0.2645	0.0752	-0.0946	0.3398	0.0132	227.693	2.35735
880	295	methanol	CO	50	500	50	10	1	4	1	0	0	0	32.04	1.694	-0.2645	0.0752	-0.0946	0.3398	0.0132	320.453	2.50576
881	295	methanol	CO	50	500	50	20	1	4	1	0	0	0	32.04	1.694	-0.2645	0.0752	-0.0946	0.3398	0.0132	314.236	2.49726
882	295	methanol	CO	50	500	50	100	1	4	1	0	0	0	32.04	1.694	-0.2645	0.0752	-0.0946	0.3398	0.0132	312.971	2.4955
883	296	methanol	CO	100	500	50	10	1	4	1	0	0	0	32.04	1.694	-0.2645	0.0752	-0.0946	0.3398	0.0132	291.8	2.46509
884	296	methanol	CO	100	500	50	20	1	4	1	0	0	0	32.04	1.694	-0.2645	0.0752	-0.0946	0.3398	0.0132	289.161	2.46114
885	296	methanol	CO	100	500	50	100	1	4	1	0	0	0	32.04	1.694	-0.2645	0.0752	-0.0946	0.3398	0.0132	288.433	2.46004
886	297	methanol	CO	0	1000	50	10	1	4	1	0	0	0	32.04	1.694	-0.2645	0.0752	-0.0946	0.3398	0.0132	313.641	2.49643
887	297	methanol	CO	0	1000	50	20	1	4	1	0	0	0	32.04	1.694	-0.2645	0.0752	-0.0946	0.3398	0.0132	312.043	2.49421
888	297	methanol	CO	0	1000	50	100	1	4	1	0	0	0	32.04	1.694	-0.2645	0.0752	-0.0946	0.3398	0.0132	320.068	2.50524
889	298	methanol	CO	20	1000	50	10	1	4	1	0	0	0	32.04	1.694	-0.2645	0.0752	-0.0946	0.3398	0.0132	396.124	2.59783
890	298	methanol	CO	20	1000	50	20	1	4	1	0	0	0	32.04	1.694	-0.2645	0.0752	-0.0946	0.3398	0.0132	396.717	2.59848
891	298	methanol	CO	20	1000	50	100	1	4	1	0	0	0	32.04	1.694	-0.2645	0.0752	-0.0946	0.3398	0.0132	395.309	2.59694
892	299	methanol	CO	50	1000	50	10	1	4	1	0	0	0	32.04	1.694	-0.2645	0.0752	-0.0946	0.3398	0.0132	402.521	2.60479
893	299	methanol	CO	50	1000	50	20	1	4	1	0	0	0	32.04	1.694	-0.2645	0.0752	-0.0946	0.3398	0.0132	402.402	2.60466
894	299	methanol	CO	50	1000	50	100	1	4	1	0	0	0	32.04	1.694	-0.2645	0.0752	-0.0946	0.3398	0.0132	402.615	2.60489
895	300	methanol	CO	100	1000	50	10	1	4	1	0	0	0	32.04	1.694	-0.2645	0.0752	-0.0946	0.3398	0.0132	334.961	2.52499
896	300	methanol	CO	100	1000	50	20	1	4	1	0	0	0	32.04	1.694	-0.2645	0.0752	-0.0946	0.3398	0.0132	334.99	2.52503
897	300	methanol	CO	100	1000	50	100	1	4	1	0	0	0	32.04	1.694	-0.2645	0.0752	-0.0946	0.3398	0.0132	329.882	2.51836
898	301	isopropanol	CC(O)C	0	100	10	10	3	8	1	0	0	0	60.1	1.6155	-0.2611	0.0736	-0.0938	0.3348	0.0131	74.1904	1.87035
899	301	isopropanol	CC(O)C	0	100	10	20	3	8	1	0	0	0	60.1	1.6155	-0.2611	0.0736	-0.0938	0.3348	0.0131	74.1904	1.87035
900	301	isopropanol	CC(O)C	0	100	10	100	3	8	1	0	0	0	60.1	1.6155	-0.2611	0.0736	-0.0938	0.3348	0.0131	74.1904	1.87035
901	302	isopropanol	CC(O)C	20	100	10	10	3	8	1	0	0	0	60.1	1.6155	-0.2611	0.0736	-0.0938	0.3348	0.0131	83.8773	1.92364
902	302	isopropanol	CC(O)C	20	100	10	20	3	8	1	0	0	0	60.1	1.6155	-0.2611	0.0736	-0.0938	0.3348	0.0131	83.8773	1.92364
903	302	isopropanol	CC(O)C	20	100	10	100	3	8	1	0	0	0	60.1	1.6155	-0.2611	0.0736	-0.0938	0.3348	0.0131	83.8773	1.92364
904	303	isopropanol	CC(O)C	50	100	10	10	3	8	1	0	0	0	60.1	1.6155	-0.2611	0.0736	-0.0938	0.3348	0.0131	87.5807	1.94241
905	303	isopropanol	CC(O)C	50	100	10	20	3	8	1	0	0	0	60.1	1.6155	-0.2611	0.0736	-0.0938	0.3348	0.0131	87.5807	1.94241
906	303	isopropanol	CC(O)C	50	100	10	100	3	8	1	0	0	0	60.1	1.6155	-0.2611	0.0736	-0.0938	0.3348	0.0131	87.5807	1.94241
907	304	isopropanol	CC(O)C	100	100	10	10	3	8	1	0	0	0	60.1	1.6155	-0.2611	0.0736	-0.0938	0.3348	0.0131	78.1519	1.89294
908	304	isopropanol	CC(O)C	100	100	10	20	3	8	1	0	0	0	60.1	1.6155	-0.2611	0.0736	-0.0938	0.3348	0.0131	78.1519	1.89294
909	304	isopropanol	CC(O)C	100	100	10	100	3	8	1	0	0	0	60.1	1.6155	-0.2611	0.0736	-0.0938	0.3348	0.0131	78.1519	1.89294
910	305	isopropanol	CC(O)C	0	500	10	10	3	8	1	0	0	0	60.1	1.6155	-0.2611	0.0736	-0.0938	0.3348	0.0131	129.59	2.11257
911	305	isopropanol	CC(O)C	0	500	10	20	3	8	1	0	0	0	60.1	1.6155	-0.2611	0.0736	-0.0938	0.3348	0.0131	129.353	2.11178
912	305	isopropanol	CC(O)C	0	500	10	100	3	8	1	0	0	0	60.1	1.6155	-0.2611	0.0736	-0.0938	0.3348	0.0131	129.353	2.11178
913	306	isopropanol	CC(O)C	20	500	10	10	3	8	1	0	0	0	60.1	1.6155	-0.2611	0.0736	-0.0938	0.3348	0.0131	128.231	2.10799
914	306	isopropanol	CC(O)C	20	500	10	20	3	8	1	0	0	0	60.1	1.6155	-0.2611	0.0736	-0.0938	0.3348	0.0131	128.207	2.10791
915	306	isopropanol	CC(O)C	20	500	10	100	3	8	1	0	0	0	60.1	1.6155	-0.2611	0.0736	-0.0938	0.3348	0.0131	128.207	2.10791
916	307	isopropanol	CC(O)C	50	500	10	10	3	8	1	0	0	0	60.1	1.6155	-0.2611	0.0736	-0.0938	0.3348	0.0131	130.328	2.11504
917	307	isopropanol	CC(O)C	50	500	10	20	3	8	1	0	0	0	60.1	1.6155	-0.2611	0.0736	-0.0938	0.3348	0.0131	132.172	2.12114
918	307	isopropanol	CC(O)C	50	500	10	100	3	8	1	0	0	0	60.1	1.6155	-0.2611	0.0736	-0.0938	0.3348	0.0131	132.172	2.12114
919	308	isopropanol	CC(O)C	100	500	10	10	3	8	1	0	0	0	60.1	1.6155	-0.2611	0.0736	-0.0938	0.3348	0.0131	108.578	2.03574
920	308	isopropanol	CC(O)C	100	500	10	20	3	8	1	0	0	0	60.1	1.6155	-0.2611	0.0736	-0.0938	0.3348	0.0131	112.274	2.05028
921	309	isopropanol	CC(O)C	0	1000	10	10	3	8	1	0	0	0	60.1	1.6155	-0.2611	0.0736	-0.0938	0.3348	0.0131	137.384	2.13794
922	309	isopropanol	CC(O)C	0	1000	10	20	3	8	1	0	0	0	60.1	1.6155	-0.2611	0.0736	-0.0938	0.3348	0.0131	137.651	2.13878
923	309	isopropanol	CC(O)C	0	1000	10	100	3	8	1	0	0	0	60.1	1.6155	-0.2611	0.0736	-0.0938	0.3348	0.0131	137.684	2.13888
924	310	isopropanol	CC(O)C	20	1000	10	10	3	8	1	0	0	0	60.1	1.6155	-0.2611	0.0736	-0.0938	0.3348	0.0131	136.452	2.13498
925	310	isopropanol	CC(O)C	20	1000	10	20	3	8	1	0	0	0	60.1	1.6155	-0.2611	0.0736	-0.0938	0.3348	0.0131	136.65	2.13561
926	310	isopropanol	CC(O)C	20	1000	10	100	3	8	1	0	0	0	60.1	1.6155	-0.2611	0.0736	-0.0938	0.3348	0.0131	136.656	2.13563
927	311	isopropanol	CC(O)C	50	1000	10	10	3	8	1	0	0	0	60.1	1.6155	-0.2611	0.0736	-0.0938	0.3348	0.0131	134.376	2.12832
928	311	isopropanol	CC(O)C	50	1000	10	20	3	8	1	0	0	0	60.1	1.6155	-0.2611	0.0736	-0.0938	0.3348	0.0131	134.351	2.12824
929	311	isopropanol	CC(O)C	50	1000	10	100	3	8	1	0	0	0	60.1	1.6155	-0.2611	0.0736	-0.0938	0.3348	0.0131	134.338	2.1282
930	312	isopropanol	CC(O)C	100	1000	10	10	3	8	1	0	0	0	60.1	1.6155	-0.2611	0.0736	-0.0938	0.3348	0.0131	123.41	2.09135
931	312	isopropanol	CC(O)C	100	1000	10	20	3	8	1	0	0	0	60.1	1.6155	-0.2611	0.0736	-0.0938	0.3348	0.0131	123.231	2.09072
932	312	isopropanol	CC(O)C	100	1000	10	100	3	8	1	0	0	0	60.1	1.6155	-0.2611	0.0736	-0.0938	0.3348	0.0131	123.815	2.09277
933	313	isopropanol	CC(O)C	0	100	25	10	3	8	1	0	0	0	60.1	1.6155	-0.2611	0.0736	-0.0938	0.3348	0.0131	96.6491	1.9852
934	313	isopropanol	CC(O)C	0	100	25	20	3	8	1	0	0	0	60.1	1.6155	-0.2611	0.0736	-0.0938	0.3348	0.0131	91.2476	1.96022
935	313	isopropanol	CC(O)C	0	100	25	100	3	8	1	0	0	0	60.1	1.6155	-0.2611	0.0736	-0.0938	0.3348	0.0131	114.682	2.0595
936	314	isopropanol	CC(O)C	20	100	25	10	3	8	1	0	0	0	60.1	1.6155	-0.2611	0.0736	-0.0938	0.3348	0.0131	128.462	2.10877
937	314	isopropanol	CC(O)C	20	100	25	20	3	8	1	0	0	0	60.1	1.6155	-0.2611	0.0736	-0.0938	0.3348	0.0131	136.268	2.13439
938	314	isopropanol	CC(O)C	20	100	25	100	3	8	1	0	0	0	60.1	1.6155	-0.2611	0.0736	-0.0938	0.3348	0.0131	140.57	2.14789
939	315	isopropanol	CC(O)C	50	100	25	10	3	8	1	0	0	0	60.1	1.6155	-0.2611	0.0736	-0.0938	0.3348	0.0131	153.923	2.1873
940	315	isopropanol	CC(O)C	50	100	25	20	3	8	1	0	0	0	60.1	1.6155	-0.2611	0.0736	-0.0938	0.3348	0.0131	154.953	2.1902
941	315	isopropanol	CC(O)C	50	100	25	100	3	8	1	0	0	0	60.1	1.6155	-0.2611	0.0736	-0.0938	0.3348	0.0131	166.53	2.22149
942	316	isopropanol	CC(O)C	100	100	25	10	3	8	1	0	0	0	60.1	1.6155	-0.2611	0.0736	-0.0938	0.3348	0.0131	144.723	2.16054
943	316	isopropanol	CC(O)C	100	100	25	20	3	8	1	0	0	0	60.1	1.6155	-0.2611	0.0736	-0.0938	0.3348	0.0131	142.37	2.15342
944	316	isopropanol	CC(O)C	100	100	25	100	3	8	1	0	0	0	60.1	1.6155	-0.2611	0.0736	-0.0938	0.3348	0.0131	165.748	2.21945
945	317	isopropanol	CC(O)C	0	500	25	10	3	8	1	0	0	0	60.1	1.6155	-0.2611	0.0736	-0.0938	0.3348	0.0131	237.648	2.37593
946	317	isopropanol	CC(O)C	0	500	25	20	3	8	1	0	0	0	60.1	1.6155	-0.2611	0.0736	-0.0938	0.3348	0.0131	236.09	2.37308
947	317	isopropanol	CC(O)C	0	500	25	100	3	8	1	0	0	0	60.1	1.6155	-0.2611	0.0736	-0.0938	0.3348	0.0131	246.404	2.39165
948	318	isopropanol	CC(O)C	20	500	25	10	3	8	1	0	0	0	60.1	1.6155	-0.2611	0.0736	-0.0938	0.3348	0.0131	246.532	2.39187
949	318	isopropanol	CC(O)C	20	500	25	20	3	8	1	0	0	0	60.1	1.6155	-0.2611	0.0736	-0.0938	0.3348	0.0131	248.47	2.39527
950	318	isopropanol	CC(O)C	20	500	25	100	3	8	1	0	0	0	60.1	1.6155	-0.2611	0.0736	-0.0938	0.3348	0.0131	254.231	2.40523
951	319	isopropanol	CC(O)C	50	500	25	10	3	8	1	0	0	0	60.1	1.6155	-0.2611	0.0736	-0.0938	0.3348	0.0131	263.269	2.4204
952	319	isopropanol	CC(O)C	50	500	25	20	3	8	1	0	0	0	60.1	1.6155	-0.2611	0.0736	-0.0938	0.3348	0.0131	264.284	2.42207
953	319	isopropanol	CC(O)C	50	500	25	100	3	8	1	0	0	0	60.1	1.6155	-0.2611	0.0736	-0.0938	0.3348	0.0131	269.491	2.43054
954	320	isopropanol	CC(O)C	100	500	25	10	3	8	1	0	0	0	60.1	1.6155	-0.2611	0.0736	-0.0938	0.3348	0.0131	224.969	2.35212
955	320	isopropanol	CC(O)C	100	500	25	20	3	8	1	0	0	0	60.1	1.6155	-0.2611	0.0736	-0.0938	0.3348	0.0131	228.338	2.35858
956	320	isopropanol	CC(O)C	100	500	25	100	3	8	1	0	0	0	60.1	1.6155	-0.2611	0.0736	-0.0938	0.3348	0.0131	224.456	2.35113
957	321	isopropanol	CC(O)C	0	1000	25	10	3	8	1	0	0	0	60.1	1.6155	-0.2611	0.0736	-0.0938	0.3348	0.0131	283.183	2.45207
958	321	isopropanol	CC(O)C	0	1000	25	20	3	8	1	0	0	0	60.1	1.6155	-0.2611	0.0736	-0.0938	0.3348	0.0131	280.051	2.44724
959	321	isopropanol	CC(O)C	0	1000	25	100	3	8	1	0	0	0	60.1	1.6155	-0.2611	0.0736	-0.0938	0.3348	0.0131	284.428	2.45397
960	322	isopropanol	CC(O)C	20	1000	25	10	3	8	1	0	0	0	60.1	1.6155	-0.2611	0.0736	-0.0938	0.3348	0.0131	395.412	2.59705
961	322	isopropanol	CC(O)C	20	1000	25	20	3	8	1	0	0	0	60.1	1.6155	-0.2611	0.0736	-0.0938	0.3348	0.0131	395.191	2.59681
962	322	isopropanol	CC(O)C	20	1000	25	100	3	8	1	0	0	0	60.1	1.6155	-0.2611	0.0736	-0.0938	0.3348	0.0131	395.126	2.59674
963	323	isopropanol	CC(O)C	50	1000	25	10	3	8	1	0	0	0	60.1	1.6155	-0.2611	0.0736	-0.0938	0.3348	0.0131	387.925	2.58875
964	323	isopropanol	CC(O)C	50	1000	25	20	3	8	1	0	0	0	60.1	1.6155	-0.2611	0.0736	-0.0938	0.3348	0.0131	387.251	2.58799
965	323	isopropanol	CC(O)C	50	1000	25	100	3	8	1	0	0	0	60.1	1.6155	-0.2611	0.0736	-0.0938	0.3348	0.0131	387.328	2.58808
966	324	isopropanol	CC(O)C	100	1000	25	10	3	8	1	0	0	0	60.1	1.6155	-0.2611	0.0736	-0.0938	0.3348	0.0131	262.913	2.41981
967	324	isopropanol	CC(O)C	100	1000	25	20	3	8	1	0	0	0	60.1	1.6155	-0.2611	0.0736	-0.0938	0.3348	0.0131	262.18	2.4186
968	324	isopropanol	CC(O)C	100	1000	25	100	3	8	1	0	0	0	60.1	1.6155	-0.2611	0.0736	-0.0938	0.3348	0.0131	271.561	2.43387
969	325	isopropanol	CC(O)C	0	100	50	10	3	8	1	0	0	0	60.1	1.6155	-0.2611	0.0736	-0.0938	0.3348	0.0131	85.944	1.93422
970	325	isopropanol	CC(O)C	0	100	50	20	3	8	1	0	0	0	60.1	1.6155	-0.2611	0.0736	-0.0938	0.3348	0.0131	85.8528	1.93375
971	325	isopropanol	CC(O)C	0	100	50	100	3	8	1	0	0	0	60.1	1.6155	-0.2611	0.0736	-0.0938	0.3348	0.0131	149.697	2.17521
972	326	isopropanol	CC(O)C	20	100	50	10	3	8	1	0	0	0	60.1	1.6155	-0.2611	0.0736	-0.0938	0.3348	0.0131	111.571	2.04755
973	326	isopropanol	CC(O)C	20	100	50	20	3	8	1	0	0	0	60.1	1.6155	-0.2611	0.0736	-0.0938	0.3348	0.0131	123.589	2.09198
974	326	isopropanol	CC(O)C	20	100	50	100	3	8	1	0	0	0	60.1	1.6155	-0.2611	0.0736	-0.0938	0.3348	0.0131	172.145	2.23589
975	327	isopropanol	CC(O)C	50	100	50	10	3	8	1	0	0	0	60.1	1.6155	-0.2611	0.0736	-0.0938	0.3348	0.0131	177.761	2.24984
976	327	isopropanol	CC(O)C	50	100	50	20	3	8	1	0	0	0	60.1	1.6155	-0.2611	0.0736	-0.0938	0.3348	0.0131	181.399	2.25863
977	327	isopropanol	CC(O)C	50	100	50	100	3	8	1	0	0	0	60.1	1.6155	-0.2611	0.0736	-0.0938	0.3348	0.0131	234.808	2.37071
978	328	isopropanol	CC(O)C	100	100	50	10	3	8	1	0	0	0	60.1	1.6155	-0.2611	0.0736	-0.0938	0.3348	0.0131	257.106	2.41011
979	328	isopropanol	CC(O)C	100	100	50	20	3	8	1	0	0	0	60.1	1.6155	-0.2611	0.0736	-0.0938	0.3348	0.0131	252.308	2.40193
980	328	isopropanol	CC(O)C	100	100	50	100	3	8	1	0	0	0	60.1	1.6155	-0.2611	0.0736	-0.0938	0.3348	0.0131	259.806	2.41465
981	329	isopropanol	CC(O)C	0	500	50	10	3	8	1	0	0	0	60.1	1.6155	-0.2611	0.0736	-0.0938	0.3348	0.0131	299.258	2.47605
982	329	isopropanol	CC(O)C	0	500	50	20	3	8	1	0	0	0	60.1	1.6155	-0.2611	0.0736	-0.0938	0.3348	0.0131	398.606	2.60054
983	329	isopropanol	CC(O)C	0	500	50	100	3	8	1	0	0	0	60.1	1.6155	-0.2611	0.0736	-0.0938	0.3348	0.0131	316.919	2.50095
984	330	isopropanol	CC(O)C	20	500	50	10	3	8	1	0	0	0	60.1	1.6155	-0.2611	0.0736	-0.0938	0.3348	0.0131	323.204	2.50948
985	330	isopropanol	CC(O)C	20	500	50	20	3	8	1	0	0	0	60.1	1.6155	-0.2611	0.0736	-0.0938	0.3348	0.0131	321.522	2.50721
986	330	isopropanol	CC(O)C	20	500	50	100	3	8	1	0	0	0	60.1	1.6155	-0.2611	0.0736	-0.0938	0.3348	0.0131	341.926	2.53393
987	331	isopropanol	CC(O)C	50	500	50	10	3	8	1	0	0	0	60.1	1.6155	-0.2611	0.0736	-0.0938	0.3348	0.0131	378.076	2.57758
988	331	isopropanol	CC(O)C	50	500	50	20	3	8	1	0	0	0	60.1	1.6155	-0.2611	0.0736	-0.0938	0.3348	0.0131	366.198	2.56372
989	331	isopropanol	CC(O)C	50	500	50	100	3	8	1	0	0	0	60.1	1.6155	-0.2611	0.0736	-0.0938	0.3348	0.0131	369.033	2.56707
990	332	isopropanol	CC(O)C	100	500	50	10	3	8	1	0	0	0	60.1	1.6155	-0.2611	0.0736	-0.0938	0.3348	0.0131	352.942	2.5477
991	332	isopropanol	CC(O)C	100	500	50	20	3	8	1	0	0	0	60.1	1.6155	-0.2611	0.0736	-0.0938	0.3348	0.0131	336.755	2.52731
992	332	isopropanol	CC(O)C	100	500	50	100	3	8	1	0	0	0	60.1	1.6155	-0.2611	0.0736	-0.0938	0.3348	0.0131	350.309	2.54445
993	333	isopropanol	CC(O)C	0	1000	50	10	3	8	1	0	0	0	60.1	1.6155	-0.2611	0.0736	-0.0938	0.3348	0.0131	376.126	2.57533
994	333	isopropanol	CC(O)C	0	1000	50	20	3	8	1	0	0	0	60.1	1.6155	-0.2611	0.0736	-0.0938	0.3348	0.0131	376.025	2.57522
995	333	isopropanol	CC(O)C	0	1000	50	100	3	8	1	0	0	0	60.1	1.6155	-0.2611	0.0736	-0.0938	0.3348	0.0131	378.564	2.57814
996	334	isopropanol	CC(O)C	20	1000	50	10	3	8	1	0	0	0	60.1	1.6155	-0.2611	0.0736	-0.0938	0.3348	0.0131	805.153	2.90588
997	334	isopropanol	CC(O)C	20	1000	50	20	3	8	1	0	0	0	60.1	1.6155	-0.2611	0.0736	-0.0938	0.3348	0.0131	805.061	2.90583
998	334	isopropanol	CC(O)C	20	1000	50	100	3	8	1	0	0	0	60.1	1.6155	-0.2611	0.0736	-0.0938	0.3348	0.0131	806.11	2.90639
999	335	isopropanol	CC(O)C	50	1000	50	10	3	8	1	0	0	0	60.1	1.6155	-0.2611	0.0736	-0.0938	0.3348	0.0131	793.086	2.89932
1000	335	isopropanol	CC(O)C	50	1000	50	20	3	8	1	0	0	0	60.1	1.6155	-0.2611	0.0736	-0.0938	0.3348	0.0131	793.188	2.89938
1001	335	isopropanol	CC(O)C	50	1000	50	100	3	8	1	0	0	0	60.1	1.6155	-0.2611	0.0736	-0.0938	0.3348	0.0131	792.501	2.899
1002	336	isopropanol	CC(O)C	100	1000	50	10	3	8	1	0	0	0	60.1	1.6155	-0.2611	0.0736	-0.0938	0.3348	0.0131	428.712	2.63217
1003	336	isopropanol	CC(O)C	100	1000	50	20	3	8	1	0	0	0	60.1	1.6155	-0.2611	0.0736	-0.0938	0.3348	0.0131	421.977	2.62529
1004	336	isopropanol	CC(O)C	100	1000	50	100	3	8	1	0	0	0	60.1	1.6155	-0.2611	0.0736	-0.0938	0.3348	0.0131	438.859	2.64233
1005	337	trimethylamine	CN(C)C	0	100	10	10	3	9	0	1	0	0	101.19	0.5368	-0.2041	0.0921	-0.056	0.2962	0.0053	108.233	2.03436
1006	337	trimethylamine	CN(C)C	0	100	10	20	3	9	0	1	0	0	101.19	0.5368	-0.2041	0.0921	-0.056	0.2962	0.0053	108.233	2.03436
1007	337	trimethylamine	CN(C)C	0	100	10	100	3	9	0	1	0	0	101.19	0.5368	-0.2041	0.0921	-0.056	0.2962	0.0053	108.233	2.03436
1008	338	trimethylamine	CN(C)C	20	100	10	10	3	9	0	1	0	0	101.19	0.5368	-0.2041	0.0921	-0.056	0.2962	0.0053	136.52	2.1352
1009	338	trimethylamine	CN(C)C	20	100	10	20	3	9	0	1	0	0	101.19	0.5368	-0.2041	0.0921	-0.056	0.2962	0.0053	136.52	2.1352
1010	338	trimethylamine	CN(C)C	20	100	10	100	3	9	0	1	0	0	101.19	0.5368	-0.2041	0.0921	-0.056	0.2962	0.0053	136.52	2.1352
1011	339	trimethylamine	CN(C)C	50	100	10	10	3	9	0	1	0	0	101.19	0.5368	-0.2041	0.0921	-0.056	0.2962	0.0053	149.149	2.17362
1012	339	trimethylamine	CN(C)C	50	100	10	20	3	9	0	1	0	0	101.19	0.5368	-0.2041	0.0921	-0.056	0.2962	0.0053	149.149	2.17362
1013	339	trimethylamine	CN(C)C	50	100	10	100	3	9	0	1	0	0	101.19	0.5368	-0.2041	0.0921	-0.056	0.2962	0.0053	149.149	2.17362
1014	340	trimethylamine	CN(C)C	100	100	10	10	3	9	0	1	0	0	101.19	0.5368	-0.2041	0.0921	-0.056	0.2962	0.0053	90.2061	1.95524
1015	340	trimethylamine	CN(C)C	100	100	10	20	3	9	0	1	0	0	101.19	0.5368	-0.2041	0.0921	-0.056	0.2962	0.0053	90.2061	1.95524
1016	340	trimethylamine	CN(C)C	100	100	10	100	3	9	0	1	0	0	101.19	0.5368	-0.2041	0.0921	-0.056	0.2962	0.0053	90.2061	1.95524
1017	341	trimethylamine	CN(C)C	0	500	10	10	3	9	0	1	0	0	101.19	0.5368	-0.2041	0.0921	-0.056	0.2962	0.0053	148.038	2.17037
1018	341	trimethylamine	CN(C)C	0	500	10	20	3	9	0	1	0	0	101.19	0.5368	-0.2041	0.0921	-0.056	0.2962	0.0053	148.04	2.17038
1019	341	trimethylamine	CN(C)C	0	500	10	100	3	9	0	1	0	0	101.19	0.5368	-0.2041	0.0921	-0.056	0.2962	0.0053	148.04	2.17038
1020	342	trimethylamine	CN(C)C	20	500	10	10	3	9	0	1	0	0	101.19	0.5368	-0.2041	0.0921	-0.056	0.2962	0.0053	145.52	2.16292
1021	342	trimethylamine	CN(C)C	20	500	10	20	3	9	0	1	0	0	101.19	0.5368	-0.2041	0.0921	-0.056	0.2962	0.0053	145.839	2.16387
1022	342	trimethylamine	CN(C)C	20	500	10	100	3	9	0	1	0	0	101.19	0.5368	-0.2041	0.0921	-0.056	0.2962	0.0053	145.839	2.16387
1023	343	trimethylamine	CN(C)C	50	500	10	10	3	9	0	1	0	0	101.19	0.5368	-0.2041	0.0921	-0.056	0.2962	0.0053	142.175	2.15282
1024	343	trimethylamine	CN(C)C	50	500	10	20	3	9	0	1	0	0	101.19	0.5368	-0.2041	0.0921	-0.056	0.2962	0.0053	142.197	2.15289
1025	343	trimethylamine	CN(C)C	50	500	10	100	3	9	0	1	0	0	101.19	0.5368	-0.2041	0.0921	-0.056	0.2962	0.0053	142.197	2.15289
1026	344	trimethylamine	CN(C)C	100	500	10	10	3	9	0	1	0	0	101.19	0.5368	-0.2041	0.0921	-0.056	0.2962	0.0053	125.614	2.09904
1027	344	trimethylamine	CN(C)C	100	500	10	20	3	9	0	1	0	0	101.19	0.5368	-0.2041	0.0921	-0.056	0.2962	0.0053	125.067	2.09714
1028	344	trimethylamine	CN(C)C	100	500	10	100	3	9	0	1	0	0	101.19	0.5368	-0.2041	0.0921	-0.056	0.2962	0.0053	125.067	2.09714
1029	345	trimethylamine	CN(C)C	0	1000	10	10	3	9	0	1	0	0	101.19	0.5368	-0.2041	0.0921	-0.056	0.2962	0.0053	148.333	2.17124
1030	345	trimethylamine	CN(C)C	0	1000	10	20	3	9	0	1	0	0	101.19	0.5368	-0.2041	0.0921	-0.056	0.2962	0.0053	148.429	2.17152
1031	345	trimethylamine	CN(C)C	0	1000	10	100	3	9	0	1	0	0	101.19	0.5368	-0.2041	0.0921	-0.056	0.2962	0.0053	148.429	2.17152
1032	346	trimethylamine	CN(C)C	20	1000	10	10	3	9	0	1	0	0	101.19	0.5368	-0.2041	0.0921	-0.056	0.2962	0.0053	146.355	2.16541
1033	346	trimethylamine	CN(C)C	20	1000	10	20	3	9	0	1	0	0	101.19	0.5368	-0.2041	0.0921	-0.056	0.2962	0.0053	146.244	2.16508
1034	346	trimethylamine	CN(C)C	20	1000	10	100	3	9	0	1	0	0	101.19	0.5368	-0.2041	0.0921	-0.056	0.2962	0.0053	146.244	2.16508
1035	347	trimethylamine	CN(C)C	50	1000	10	10	3	9	0	1	0	0	101.19	0.5368	-0.2041	0.0921	-0.056	0.2962	0.0053	142.322	2.15327
1036	347	trimethylamine	CN(C)C	50	1000	10	20	3	9	0	1	0	0	101.19	0.5368	-0.2041	0.0921	-0.056	0.2962	0.0053	142.502	2.15382
1037	347	trimethylamine	CN(C)C	50	1000	10	100	3	9	0	1	0	0	101.19	0.5368	-0.2041	0.0921	-0.056	0.2962	0.0053	142.36	2.15339
1038	348	trimethylamine	CN(C)C	100	1000	10	10	3	9	0	1	0	0	101.19	0.5368	-0.2041	0.0921	-0.056	0.2962	0.0053	133.877	2.12671
1039	348	trimethylamine	CN(C)C	100	1000	10	20	3	9	0	1	0	0	101.19	0.5368	-0.2041	0.0921	-0.056	0.2962	0.0053	133.809	2.12649
1040	348	trimethylamine	CN(C)C	100	1000	10	100	3	9	0	1	0	0	101.19	0.5368	-0.2041	0.0921	-0.056	0.2962	0.0053	133.762	2.12633
1041	349	trimethylamine	CN(C)C	0	100	25	10	3	9	0	1	0	0	101.19	0.5368	-0.2041	0.0921	-0.056	0.2962	0.0053	221.452	2.34528
1042	349	trimethylamine	CN(C)C	0	100	25	20	3	9	0	1	0	0	101.19	0.5368	-0.2041	0.0921	-0.056	0.2962	0.0053	248.496	2.39532
1043	349	trimethylamine	CN(C)C	0	100	25	100	3	9	0	1	0	0	101.19	0.5368	-0.2041	0.0921	-0.056	0.2962	0.0053	310.643	2.49226
1044	350	trimethylamine	CN(C)C	20	100	25	10	3	9	0	1	0	0	101.19	0.5368	-0.2041	0.0921	-0.056	0.2962	0.0053	258.216	2.41198
1045	350	trimethylamine	CN(C)C	20	100	25	20	3	9	0	1	0	0	101.19	0.5368	-0.2041	0.0921	-0.056	0.2962	0.0053	287.041	2.45794
1046	350	trimethylamine	CN(C)C	20	100	25	100	3	9	0	1	0	0	101.19	0.5368	-0.2041	0.0921	-0.056	0.2962	0.0053	400.66	2.60278
1047	351	trimethylamine	CN(C)C	50	100	25	10	3	9	0	1	0	0	101.19	0.5368	-0.2041	0.0921	-0.056	0.2962	0.0053	350.218	2.54434
1048	351	trimethylamine	CN(C)C	50	100	25	20	3	9	0	1	0	0	101.19	0.5368	-0.2041	0.0921	-0.056	0.2962	0.0053	356.409	2.55195
1049	351	trimethylamine	CN(C)C	50	100	25	100	3	9	0	1	0	0	101.19	0.5368	-0.2041	0.0921	-0.056	0.2962	0.0053	473.676	2.67548
1050	352	trimethylamine	CN(C)C	100	100	25	10	3	9	0	1	0	0	101.19	0.5368	-0.2041	0.0921	-0.056	0.2962	0.0053	227.212	2.35643
1051	352	trimethylamine	CN(C)C	100	100	25	20	3	9	0	1	0	0	101.19	0.5368	-0.2041	0.0921	-0.056	0.2962	0.0053	244.335	2.38799
1052	352	trimethylamine	CN(C)C	100	100	25	100	3	9	0	1	0	0	101.19	0.5368	-0.2041	0.0921	-0.056	0.2962	0.0053	302.42	2.48061
1053	353	trimethylamine	CN(C)C	0	500	25	10	3	9	0	1	0	0	101.19	0.5368	-0.2041	0.0921	-0.056	0.2962	0.0053	417.077	2.62022
1054	353	trimethylamine	CN(C)C	0	500	25	20	3	9	0	1	0	0	101.19	0.5368	-0.2041	0.0921	-0.056	0.2962	0.0053	419.008	2.62222
1055	353	trimethylamine	CN(C)C	0	500	25	100	3	9	0	1	0	0	101.19	0.5368	-0.2041	0.0921	-0.056	0.2962	0.0053	432.428	2.63591
1056	354	trimethylamine	CN(C)C	20	500	25	10	3	9	0	1	0	0	101.19	0.5368	-0.2041	0.0921	-0.056	0.2962	0.0053	448.017	2.65129
1057	354	trimethylamine	CN(C)C	20	500	25	20	3	9	0	1	0	0	101.19	0.5368	-0.2041	0.0921	-0.056	0.2962	0.0053	448.599	2.65186
1058	354	trimethylamine	CN(C)C	20	500	25	100	3	9	0	1	0	0	101.19	0.5368	-0.2041	0.0921	-0.056	0.2962	0.0053	449.152	2.65239
1059	355	trimethylamine	CN(C)C	50	500	25	10	3	9	0	1	0	0	101.19	0.5368	-0.2041	0.0921	-0.056	0.2962	0.0053	432.568	2.63605
1060	355	trimethylamine	CN(C)C	50	500	25	20	3	9	0	1	0	0	101.19	0.5368	-0.2041	0.0921	-0.056	0.2962	0.0053	432.912	2.6364
1061	355	trimethylamine	CN(C)C	50	500	25	100	3	9	0	1	0	0	101.19	0.5368	-0.2041	0.0921	-0.056	0.2962	0.0053	443.551	2.64694
1062	356	trimethylamine	CN(C)C	100	500	25	10	3	9	0	1	0	0	101.19	0.5368	-0.2041	0.0921	-0.056	0.2962	0.0053	309.429	2.49056
1063	356	trimethylamine	CN(C)C	100	500	25	20	3	9	0	1	0	0	101.19	0.5368	-0.2041	0.0921	-0.056	0.2962	0.0053	309.921	2.49125
1064	356	trimethylamine	CN(C)C	100	500	25	100	3	9	0	1	0	0	101.19	0.5368	-0.2041	0.0921	-0.056	0.2962	0.0053	323.247	2.50953
1065	357	trimethylamine	CN(C)C	0	1000	25	10	3	9	0	1	0	0	101.19	0.5368	-0.2041	0.0921	-0.056	0.2962	0.0053	431.861	2.63534
1066	357	trimethylamine	CN(C)C	0	1000	25	20	3	9	0	1	0	0	101.19	0.5368	-0.2041	0.0921	-0.056	0.2962	0.0053	431.13	2.63461
1067	357	trimethylamine	CN(C)C	0	1000	25	100	3	9	0	1	0	0	101.19	0.5368	-0.2041	0.0921	-0.056	0.2962	0.0053	431.558	2.63504
1068	358	trimethylamine	CN(C)C	20	1000	25	10	3	9	0	1	0	0	101.19	0.5368	-0.2041	0.0921	-0.056	0.2962	0.0053	424.189	2.62756
1069	358	trimethylamine	CN(C)C	20	1000	25	20	3	9	0	1	0	0	101.19	0.5368	-0.2041	0.0921	-0.056	0.2962	0.0053	423.818	2.62718
1070	358	trimethylamine	CN(C)C	20	1000	25	100	3	9	0	1	0	0	101.19	0.5368	-0.2041	0.0921	-0.056	0.2962	0.0053	424.241	2.62761
1071	359	trimethylamine	CN(C)C	50	1000	25	10	3	9	0	1	0	0	101.19	0.5368	-0.2041	0.0921	-0.056	0.2962	0.0053	412.391	2.61531
1072	359	trimethylamine	CN(C)C	50	1000	25	20	3	9	0	1	0	0	101.19	0.5368	-0.2041	0.0921	-0.056	0.2962	0.0053	413.349	2.61632
1073	359	trimethylamine	CN(C)C	50	1000	25	100	3	9	0	1	0	0	101.19	0.5368	-0.2041	0.0921	-0.056	0.2962	0.0053	413.013	2.61596
1074	360	trimethylamine	CN(C)C	100	1000	25	10	3	9	0	1	0	0	101.19	0.5368	-0.2041	0.0921	-0.056	0.2962	0.0053	371.582	2.57005
1075	360	trimethylamine	CN(C)C	100	1000	25	20	3	9	0	1	0	0	101.19	0.5368	-0.2041	0.0921	-0.056	0.2962	0.0053	372.529	2.57116
1076	360	trimethylamine	CN(C)C	100	1000	25	100	3	9	0	1	0	0	101.19	0.5368	-0.2041	0.0921	-0.056	0.2962	0.0053	373.036	2.57175
1077	361	trimethylamine	CN(C)C	0	100	50	10	3	9	0	1	0	0	101.19	0.5368	-0.2041	0.0921	-0.056	0.2962	0.0053	241.38	2.3827
1078	361	trimethylamine	CN(C)C	0	100	50	20	3	9	0	1	0	0	101.19	0.5368	-0.2041	0.0921	-0.056	0.2962	0.0053	277.116	2.44266
1079	361	trimethylamine	CN(C)C	0	100	50	100	3	9	0	1	0	0	101.19	0.5368	-0.2041	0.0921	-0.056	0.2962	0.0053	472.463	2.67437
1080	362	trimethylamine	CN(C)C	20	100	50	10	3	9	0	1	0	0	101.19	0.5368	-0.2041	0.0921	-0.056	0.2962	0.0053	329.821	2.51828
1081	362	trimethylamine	CN(C)C	20	100	50	20	3	9	0	1	0	0	101.19	0.5368	-0.2041	0.0921	-0.056	0.2962	0.0053	366.097	2.5636
1082	362	trimethylamine	CN(C)C	20	100	50	100	3	9	0	1	0	0	101.19	0.5368	-0.2041	0.0921	-0.056	0.2962	0.0053	573.052	2.75819
1083	363	trimethylamine	CN(C)C	50	100	50	10	3	9	0	1	0	0	101.19	0.5368	-0.2041	0.0921	-0.056	0.2962	0.0053	478.489	2.67987
1084	363	trimethylamine	CN(C)C	50	100	50	20	3	9	0	1	0	0	101.19	0.5368	-0.2041	0.0921	-0.056	0.2962	0.0053	491.973	2.69194
1085	363	trimethylamine	CN(C)C	50	100	50	100	3	9	0	1	0	0	101.19	0.5368	-0.2041	0.0921	-0.056	0.2962	0.0053	725.595	2.86069
1086	364	trimethylamine	CN(C)C	100	100	50	10	3	9	0	1	0	0	101.19	0.5368	-0.2041	0.0921	-0.056	0.2962	0.0053	471.565	2.67354
1087	364	trimethylamine	CN(C)C	100	100	50	20	3	9	0	1	0	0	101.19	0.5368	-0.2041	0.0921	-0.056	0.2962	0.0053	485.195	2.68592
1088	364	trimethylamine	CN(C)C	100	100	50	100	3	9	0	1	0	0	101.19	0.5368	-0.2041	0.0921	-0.056	0.2962	0.0053	600.001	2.77815
1089	365	trimethylamine	CN(C)C	0	500	50	10	3	9	0	1	0	0	101.19	0.5368	-0.2041	0.0921	-0.056	0.2962	0.0053	542.325	2.73426
1090	365	trimethylamine	CN(C)C	0	500	50	20	3	9	0	1	0	0	101.19	0.5368	-0.2041	0.0921	-0.056	0.2962	0.0053	563.72	2.75106
1091	365	trimethylamine	CN(C)C	0	500	50	100	3	9	0	1	0	0	101.19	0.5368	-0.2041	0.0921	-0.056	0.2962	0.0053	598.42	2.77701
1092	366	trimethylamine	CN(C)C	20	500	50	10	3	9	0	1	0	0	101.19	0.5368	-0.2041	0.0921	-0.056	0.2962	0.0053	602.591	2.78002
1093	366	trimethylamine	CN(C)C	20	500	50	20	3	9	0	1	0	0	101.19	0.5368	-0.2041	0.0921	-0.056	0.2962	0.0053	601.353	2.77913
1094	366	trimethylamine	CN(C)C	20	500	50	100	3	9	0	1	0	0	101.19	0.5368	-0.2041	0.0921	-0.056	0.2962	0.0053	641.307	2.80707
1095	367	trimethylamine	CN(C)C	50	500	50	10	3	9	0	1	0	0	101.19	0.5368	-0.2041	0.0921	-0.056	0.2962	0.0053	686.323	2.83653
1096	367	trimethylamine	CN(C)C	50	500	50	20	3	9	0	1	0	0	101.19	0.5368	-0.2041	0.0921	-0.056	0.2962	0.0053	687.804	2.83746
1097	367	trimethylamine	CN(C)C	50	500	50	100	3	9	0	1	0	0	101.19	0.5368	-0.2041	0.0921	-0.056	0.2962	0.0053	714.342	2.85391
1098	368	trimethylamine	CN(C)C	100	500	50	10	3	9	0	1	0	0	101.19	0.5368	-0.2041	0.0921	-0.056	0.2962	0.0053	686.233	2.83647
1099	368	trimethylamine	CN(C)C	100	500	50	20	3	9	0	1	0	0	101.19	0.5368	-0.2041	0.0921	-0.056	0.2962	0.0053	563.549	2.75093
1100	368	trimethylamine	CN(C)C	100	500	50	100	3	9	0	1	0	0	101.19	0.5368	-0.2041	0.0921	-0.056	0.2962	0.0053	592.749	2.77287
1101	369	trimethylamine	CN(C)C	0	1000	50	10	3	9	0	1	0	0	101.19	0.5368	-0.2041	0.0921	-0.056	0.2962	0.0053	880.7	2.94483
1102	369	trimethylamine	CN(C)C	0	1000	50	20	3	9	0	1	0	0	101.19	0.5368	-0.2041	0.0921	-0.056	0.2962	0.0053	890.812	2.94979
1103	369	trimethylamine	CN(C)C	0	1000	50	100	3	9	0	1	0	0	101.19	0.5368	-0.2041	0.0921	-0.056	0.2962	0.0053	890.52	2.94964
1104	370	trimethylamine	CN(C)C	20	1000	50	10	3	9	0	1	0	0	101.19	0.5368	-0.2041	0.0921	-0.056	0.2962	0.0053	875.893	2.94245
1105	370	trimethylamine	CN(C)C	20	1000	50	20	3	9	0	1	0	0	101.19	0.5368	-0.2041	0.0921	-0.056	0.2962	0.0053	877.578	2.94329
1106	370	trimethylamine	CN(C)C	20	1000	50	100	3	9	0	1	0	0	101.19	0.5368	-0.2041	0.0921	-0.056	0.2962	0.0053	875.653	2.94233
1107	371	trimethylamine	CN(C)C	50	1000	50	10	3	9	0	1	0	0	101.19	0.5368	-0.2041	0.0921	-0.056	0.2962	0.0053	852.598	2.93074
1108	371	trimethylamine	CN(C)C	50	1000	50	20	3	9	0	1	0	0	101.19	0.5368	-0.2041	0.0921	-0.056	0.2962	0.0053	854.215	2.93157
1109	371	trimethylamine	CN(C)C	50	1000	50	100	3	9	0	1	0	0	101.19	0.5368	-0.2041	0.0921	-0.056	0.2962	0.0053	852.287	2.93059
1110	372	trimethylamine	CN(C)C	100	1000	50	10	3	9	0	1	0	0	101.19	0.5368	-0.2041	0.0921	-0.056	0.2962	0.0053	666.321	2.82368
1111	372	trimethylamine	CN(C)C	100	1000	50	20	3	9	0	1	0	0	101.19	0.5368	-0.2041	0.0921	-0.056	0.2962	0.0053	667.203	2.82426
1112	372	trimethylamine	CN(C)C	100	1000	50	100	3	9	0	1	0	0	101.19	0.5368	-0.2041	0.0921	-0.056	0.2962	0.0053	681.278	2.83332
1113	373	acrolein	C=CC=O	0	100	10	10	3	4	1	0	0	0	56.06	3.1604	-0.2571	-0.065	-0.1611	0.1921	0.0675	92.672	1.96695
1114	373	acrolein	C=CC=O	0	100	10	20	3	4	1	0	0	0	56.06	3.1604	-0.2571	-0.065	-0.1611	0.1921	0.0675	92.672	1.96695
1115	373	acrolein	C=CC=O	0	100	10	100	3	4	1	0	0	0	56.06	3.1604	-0.2571	-0.065	-0.1611	0.1921	0.0675	92.672	1.96695
1116	374	acrolein	C=CC=O	20	100	10	10	3	4	1	0	0	0	56.06	3.1604	-0.2571	-0.065	-0.1611	0.1921	0.0675	95.6243	1.98057
1117	374	acrolein	C=CC=O	20	100	10	20	3	4	1	0	0	0	56.06	3.1604	-0.2571	-0.065	-0.1611	0.1921	0.0675	95.6243	1.98057
1118	374	acrolein	C=CC=O	20	100	10	100	3	4	1	0	0	0	56.06	3.1604	-0.2571	-0.065	-0.1611	0.1921	0.0675	95.6243	1.98057
1119	375	acrolein	C=CC=O	50	100	10	10	3	4	1	0	0	0	56.06	3.1604	-0.2571	-0.065	-0.1611	0.1921	0.0675	110.523	2.04345
1120	375	acrolein	C=CC=O	50	100	10	20	3	4	1	0	0	0	56.06	3.1604	-0.2571	-0.065	-0.1611	0.1921	0.0675	110.523	2.04345
1121	375	acrolein	C=CC=O	50	100	10	100	3	4	1	0	0	0	56.06	3.1604	-0.2571	-0.065	-0.1611	0.1921	0.0675	110.523	2.04345
1122	376	acrolein	C=CC=O	100	100	10	10	3	4	1	0	0	0	56.06	3.1604	-0.2571	-0.065	-0.1611	0.1921	0.0675	58.6149	1.76801
1123	376	acrolein	C=CC=O	100	100	10	20	3	4	1	0	0	0	56.06	3.1604	-0.2571	-0.065	-0.1611	0.1921	0.0675	58.6149	1.76801
1124	376	acrolein	C=CC=O	100	100	10	100	3	4	1	0	0	0	56.06	3.1604	-0.2571	-0.065	-0.1611	0.1921	0.0675	58.6149	1.76801
1125	377	acrolein	C=CC=O	0	500	10	10	3	4	1	0	0	0	56.06	3.1604	-0.2571	-0.065	-0.1611	0.1921	0.0675	116.286	2.06553
1126	377	acrolein	C=CC=O	0	500	10	20	3	4	1	0	0	0	56.06	3.1604	-0.2571	-0.065	-0.1611	0.1921	0.0675	116.092	2.0648
1127	377	acrolein	C=CC=O	0	500	10	100	3	4	1	0	0	0	56.06	3.1604	-0.2571	-0.065	-0.1611	0.1921	0.0675	116.092	2.0648
1128	378	acrolein	C=CC=O	20	500	10	10	3	4	1	0	0	0	56.06	3.1604	-0.2571	-0.065	-0.1611	0.1921	0.0675	114.444	2.05859
1129	378	acrolein	C=CC=O	20	500	10	20	3	4	1	0	0	0	56.06	3.1604	-0.2571	-0.065	-0.1611	0.1921	0.0675	114.584	2.05912
1130	378	acrolein	C=CC=O	20	500	10	100	3	4	1	0	0	0	56.06	3.1604	-0.2571	-0.065	-0.1611	0.1921	0.0675	114.584	2.05912
1131	379	acrolein	C=CC=O	50	500	10	10	3	4	1	0	0	0	56.06	3.1604	-0.2571	-0.065	-0.1611	0.1921	0.0675	111.598	2.04766
1132	379	acrolein	C=CC=O	50	500	10	20	3	4	1	0	0	0	56.06	3.1604	-0.2571	-0.065	-0.1611	0.1921	0.0675	111.317	2.04656
1133	379	acrolein	C=CC=O	50	500	10	100	3	4	1	0	0	0	56.06	3.1604	-0.2571	-0.065	-0.1611	0.1921	0.0675	111.317	2.04656
1134	380	acrolein	C=CC=O	100	500	10	10	3	4	1	0	0	0	56.06	3.1604	-0.2571	-0.065	-0.1611	0.1921	0.0675	82.8738	1.91842
1135	380	acrolein	C=CC=O	100	500	10	20	3	4	1	0	0	0	56.06	3.1604	-0.2571	-0.065	-0.1611	0.1921	0.0675	82.7624	1.91783
1136	380	acrolein	C=CC=O	100	500	10	100	3	4	1	0	0	0	56.06	3.1604	-0.2571	-0.065	-0.1611	0.1921	0.0675	82.7624	1.91783
1137	381	acrolein	C=CC=O	0	1000	10	10	3	4	1	0	0	0	56.06	3.1604	-0.2571	-0.065	-0.1611	0.1921	0.0675	116.145	2.065
1138	381	acrolein	C=CC=O	0	1000	10	20	3	4	1	0	0	0	56.06	3.1604	-0.2571	-0.065	-0.1611	0.1921	0.0675	115.923	2.06417
1139	381	acrolein	C=CC=O	0	1000	10	100	3	4	1	0	0	0	56.06	3.1604	-0.2571	-0.065	-0.1611	0.1921	0.0675	115.93	2.0642
1140	382	acrolein	C=CC=O	20	1000	10	10	3	4	1	0	0	0	56.06	3.1604	-0.2571	-0.065	-0.1611	0.1921	0.0675	114.339	2.05819
1141	382	acrolein	C=CC=O	20	1000	10	20	3	4	1	0	0	0	56.06	3.1604	-0.2571	-0.065	-0.1611	0.1921	0.0675	114.125	2.05738
1142	382	acrolein	C=CC=O	20	1000	10	100	3	4	1	0	0	0	56.06	3.1604	-0.2571	-0.065	-0.1611	0.1921	0.0675	113.994	2.05688
1143	383	acrolein	C=CC=O	50	1000	10	10	3	4	1	0	0	0	56.06	3.1604	-0.2571	-0.065	-0.1611	0.1921	0.0675	111.368	2.04676
1144	383	acrolein	C=CC=O	50	1000	10	20	3	4	1	0	0	0	56.06	3.1604	-0.2571	-0.065	-0.1611	0.1921	0.0675	111.591	2.04763
1145	383	acrolein	C=CC=O	50	1000	10	100	3	4	1	0	0	0	56.06	3.1604	-0.2571	-0.065	-0.1611	0.1921	0.0675	111.59	2.04763
1146	384	acrolein	C=CC=O	100	1000	10	10	3	4	1	0	0	0	56.06	3.1604	-0.2571	-0.065	-0.1611	0.1921	0.0675	92.1374	1.96444
1147	384	acrolein	C=CC=O	100	1000	10	20	3	4	1	0	0	0	56.06	3.1604	-0.2571	-0.065	-0.1611	0.1921	0.0675	92.218	1.96482
1148	384	acrolein	C=CC=O	100	1000	10	100	3	4	1	0	0	0	56.06	3.1604	-0.2571	-0.065	-0.1611	0.1921	0.0675	92.1652	1.96457
1149	385	acrolein	C=CC=O	0	100	25	10	3	4	1	0	0	0	56.06	3.1604	-0.2571	-0.065	-0.1611	0.1921	0.0675	201.301	2.30385
1150	385	acrolein	C=CC=O	0	100	25	20	3	4	1	0	0	0	56.06	3.1604	-0.2571	-0.065	-0.1611	0.1921	0.0675	229.942	2.36162
1151	385	acrolein	C=CC=O	0	100	25	100	3	4	1	0	0	0	56.06	3.1604	-0.2571	-0.065	-0.1611	0.1921	0.0675	276.115	2.44109
1152	386	acrolein	C=CC=O	20	100	25	10	3	4	1	0	0	0	56.06	3.1604	-0.2571	-0.065	-0.1611	0.1921	0.0675	224.719	2.35164
1153	386	acrolein	C=CC=O	20	100	25	20	3	4	1	0	0	0	56.06	3.1604	-0.2571	-0.065	-0.1611	0.1921	0.0675	242.337	2.38442
1154	386	acrolein	C=CC=O	20	100	25	100	3	4	1	0	0	0	56.06	3.1604	-0.2571	-0.065	-0.1611	0.1921	0.0675	289.646	2.46187
1155	387	acrolein	C=CC=O	50	100	25	10	3	4	1	0	0	0	56.06	3.1604	-0.2571	-0.065	-0.1611	0.1921	0.0675	268.521	2.42898
1156	387	acrolein	C=CC=O	50	100	25	20	3	4	1	0	0	0	56.06	3.1604	-0.2571	-0.065	-0.1611	0.1921	0.0675	307.806	2.48828
1157	387	acrolein	C=CC=O	50	100	25	100	3	4	1	0	0	0	56.06	3.1604	-0.2571	-0.065	-0.1611	0.1921	0.0675	337.328	2.52805
1158	388	acrolein	C=CC=O	100	100	25	10	3	4	1	0	0	0	56.06	3.1604	-0.2571	-0.065	-0.1611	0.1921	0.0675	165.814	2.21962
1159	388	acrolein	C=CC=O	100	100	25	20	3	4	1	0	0	0	56.06	3.1604	-0.2571	-0.065	-0.1611	0.1921	0.0675	165.908	2.21987
1160	388	acrolein	C=CC=O	100	100	25	100	3	4	1	0	0	0	56.06	3.1604	-0.2571	-0.065	-0.1611	0.1921	0.0675	165.91	2.21987
1161	389	acrolein	C=CC=O	0	500	25	10	3	4	1	0	0	0	56.06	3.1604	-0.2571	-0.065	-0.1611	0.1921	0.0675	330.95	2.51976
1162	389	acrolein	C=CC=O	0	500	25	20	3	4	1	0	0	0	56.06	3.1604	-0.2571	-0.065	-0.1611	0.1921	0.0675	333.505	2.5231
1163	389	acrolein	C=CC=O	0	500	25	100	3	4	1	0	0	0	56.06	3.1604	-0.2571	-0.065	-0.1611	0.1921	0.0675	342.023	2.53406
1164	390	acrolein	C=CC=O	20	500	25	10	3	4	1	0	0	0	56.06	3.1604	-0.2571	-0.065	-0.1611	0.1921	0.0675	348.729	2.54249
1165	390	acrolein	C=CC=O	20	500	25	20	3	4	1	0	0	0	56.06	3.1604	-0.2571	-0.065	-0.1611	0.1921	0.0675	348.871	2.54266
1166	390	acrolein	C=CC=O	20	500	25	100	3	4	1	0	0	0	56.06	3.1604	-0.2571	-0.065	-0.1611	0.1921	0.0675	348.863	2.54265
1167	391	acrolein	C=CC=O	50	500	25	10	3	4	1	0	0	0	56.06	3.1604	-0.2571	-0.065	-0.1611	0.1921	0.0675	335.799	2.52608
1168	391	acrolein	C=CC=O	50	500	25	20	3	4	1	0	0	0	56.06	3.1604	-0.2571	-0.065	-0.1611	0.1921	0.0675	336.986	2.52761
1169	391	acrolein	C=CC=O	50	500	25	100	3	4	1	0	0	0	56.06	3.1604	-0.2571	-0.065	-0.1611	0.1921	0.0675	336.544	2.52704
1170	392	acrolein	C=CC=O	100	500	25	10	3	4	1	0	0	0	56.06	3.1604	-0.2571	-0.065	-0.1611	0.1921	0.0675	238.294	2.37711
1171	392	acrolein	C=CC=O	100	500	25	20	3	4	1	0	0	0	56.06	3.1604	-0.2571	-0.065	-0.1611	0.1921	0.0675	238.251	2.37703
1172	392	acrolein	C=CC=O	100	500	25	100	3	4	1	0	0	0	56.06	3.1604	-0.2571	-0.065	-0.1611	0.1921	0.0675	239.776	2.37981
1173	393	acrolein	C=CC=O	0	1000	25	10	3	4	1	0	0	0	56.06	3.1604	-0.2571	-0.065	-0.1611	0.1921	0.0675	341.129	2.53292
1174	393	acrolein	C=CC=O	0	1000	25	20	3	4	1	0	0	0	56.06	3.1604	-0.2571	-0.065	-0.1611	0.1921	0.0675	340.81	2.53251
1175	393	acrolein	C=CC=O	0	1000	25	100	3	4	1	0	0	0	56.06	3.1604	-0.2571	-0.065	-0.1611	0.1921	0.0675	341.251	2.53307
1176	394	acrolein	C=CC=O	20	1000	25	10	3	4	1	0	0	0	56.06	3.1604	-0.2571	-0.065	-0.1611	0.1921	0.0675	335.125	2.52521
1177	394	acrolein	C=CC=O	20	1000	25	20	3	4	1	0	0	0	56.06	3.1604	-0.2571	-0.065	-0.1611	0.1921	0.0675	335.455	2.52563
1178	394	acrolein	C=CC=O	20	1000	25	100	3	4	1	0	0	0	56.06	3.1604	-0.2571	-0.065	-0.1611	0.1921	0.0675	335.145	2.52523
1179	395	acrolein	C=CC=O	50	1000	25	10	3	4	1	0	0	0	56.06	3.1604	-0.2571	-0.065	-0.1611	0.1921	0.0675	325.588	2.51267
1180	395	acrolein	C=CC=O	50	1000	25	20	3	4	1	0	0	0	56.06	3.1604	-0.2571	-0.065	-0.1611	0.1921	0.0675	326.272	2.51358
1181	395	acrolein	C=CC=O	50	1000	25	100	3	4	1	0	0	0	56.06	3.1604	-0.2571	-0.065	-0.1611	0.1921	0.0675	326.343	2.51367
1182	396	acrolein	C=CC=O	100	1000	25	10	3	4	1	0	0	0	56.06	3.1604	-0.2571	-0.065	-0.1611	0.1921	0.0675	270.078	2.43149
1183	396	acrolein	C=CC=O	100	1000	25	20	3	4	1	0	0	0	56.06	3.1604	-0.2571	-0.065	-0.1611	0.1921	0.0675	270.001	2.43137
1184	396	acrolein	C=CC=O	100	1000	25	100	3	4	1	0	0	0	56.06	3.1604	-0.2571	-0.065	-0.1611	0.1921	0.0675	270.001	2.43137
1185	397	acrolein	C=CC=O	0	100	50	10	3	4	1	0	0	0	56.06	3.1604	-0.2571	-0.065	-0.1611	0.1921	0.0675	266.152	2.42513
1186	397	acrolein	C=CC=O	0	100	50	20	3	4	1	0	0	0	56.06	3.1604	-0.2571	-0.065	-0.1611	0.1921	0.0675	278.269	2.44446
1187	397	acrolein	C=CC=O	0	100	50	100	3	4	1	0	0	0	56.06	3.1604	-0.2571	-0.065	-0.1611	0.1921	0.0675	516.605	2.71316
1188	398	acrolein	C=CC=O	20	100	50	10	3	4	1	0	0	0	56.06	3.1604	-0.2571	-0.065	-0.1611	0.1921	0.0675	313.121	2.49571
1189	398	acrolein	C=CC=O	20	100	50	20	3	4	1	0	0	0	56.06	3.1604	-0.2571	-0.065	-0.1611	0.1921	0.0675	367.195	2.5649
1190	398	acrolein	C=CC=O	20	100	50	100	3	4	1	0	0	0	56.06	3.1604	-0.2571	-0.065	-0.1611	0.1921	0.0675	566.801	2.75343
1191	399	acrolein	C=CC=O	50	100	50	10	3	4	1	0	0	0	56.06	3.1604	-0.2571	-0.065	-0.1611	0.1921	0.0675	417.209	2.62035
1192	399	acrolein	C=CC=O	50	100	50	20	3	4	1	0	0	0	56.06	3.1604	-0.2571	-0.065	-0.1611	0.1921	0.0675	446.923	2.65023
1193	399	acrolein	C=CC=O	50	100	50	100	3	4	1	0	0	0	56.06	3.1604	-0.2571	-0.065	-0.1611	0.1921	0.0675	602.571	2.78001
1194	400	acrolein	C=CC=O	100	100	50	10	3	4	1	0	0	0	56.06	3.1604	-0.2571	-0.065	-0.1611	0.1921	0.0675	305.525	2.48505
1195	400	acrolein	C=CC=O	100	100	50	20	3	4	1	0	0	0	56.06	3.1604	-0.2571	-0.065	-0.1611	0.1921	0.0675	314.842	2.49809
1196	400	acrolein	C=CC=O	100	100	50	100	3	4	1	0	0	0	56.06	3.1604	-0.2571	-0.065	-0.1611	0.1921	0.0675	335.652	2.52589
1197	401	acrolein	C=CC=O	0	500	50	10	3	4	1	0	0	0	56.06	3.1604	-0.2571	-0.065	-0.1611	0.1921	0.0675	477.214	2.67871
1198	401	acrolein	C=CC=O	0	500	50	20	3	4	1	0	0	0	56.06	3.1604	-0.2571	-0.065	-0.1611	0.1921	0.0675	477.214	2.67871
1199	401	acrolein	C=CC=O	0	500	50	100	3	4	1	0	0	0	56.06	3.1604	-0.2571	-0.065	-0.1611	0.1921	0.0675	475.163	2.67684
1200	402	acrolein	C=CC=O	20	500	50	10	3	4	1	0	0	0	56.06	3.1604	-0.2571	-0.065	-0.1611	0.1921	0.0675	515.684	2.71238
1201	402	acrolein	C=CC=O	20	500	50	20	3	4	1	0	0	0	56.06	3.1604	-0.2571	-0.065	-0.1611	0.1921	0.0675	521.651	2.71738
1202	402	acrolein	C=CC=O	20	500	50	100	3	4	1	0	0	0	56.06	3.1604	-0.2571	-0.065	-0.1611	0.1921	0.0675	569.334	2.75537
1203	403	acrolein	C=CC=O	50	500	50	10	3	4	1	0	0	0	56.06	3.1604	-0.2571	-0.065	-0.1611	0.1921	0.0675	561.895	2.74966
1204	403	acrolein	C=CC=O	50	500	50	20	3	4	1	0	0	0	56.06	3.1604	-0.2571	-0.065	-0.1611	0.1921	0.0675	572.985	2.75814
1205	403	acrolein	C=CC=O	50	500	50	100	3	4	1	0	0	0	56.06	3.1604	-0.2571	-0.065	-0.1611	0.1921	0.0675	594.812	2.77438
1206	404	acrolein	C=CC=O	100	500	50	10	3	4	1	0	0	0	56.06	3.1604	-0.2571	-0.065	-0.1611	0.1921	0.0675	446.596	2.64991
1207	404	acrolein	C=CC=O	100	500	50	20	3	4	1	0	0	0	56.06	3.1604	-0.2571	-0.065	-0.1611	0.1921	0.0675	441.802	2.64523
1208	404	acrolein	C=CC=O	100	500	50	100	3	4	1	0	0	0	56.06	3.1604	-0.2571	-0.065	-0.1611	0.1921	0.0675	457.893	2.66076
1209	405	acrolein	C=CC=O	0	1000	50	10	3	4	1	0	0	0	56.06	3.1604	-0.2571	-0.065	-0.1611	0.1921	0.0675	716.105	2.85498
1210	405	acrolein	C=CC=O	0	1000	50	20	3	4	1	0	0	0	56.06	3.1604	-0.2571	-0.065	-0.1611	0.1921	0.0675	715.902	2.85485
1211	405	acrolein	C=CC=O	0	1000	50	100	3	4	1	0	0	0	56.06	3.1604	-0.2571	-0.065	-0.1611	0.1921	0.0675	718.099	2.85618
1212	406	acrolein	C=CC=O	20	1000	50	10	3	4	1	0	0	0	56.06	3.1604	-0.2571	-0.065	-0.1611	0.1921	0.0675	702.923	2.84691
1213	406	acrolein	C=CC=O	20	1000	50	20	3	4	1	0	0	0	56.06	3.1604	-0.2571	-0.065	-0.1611	0.1921	0.0675	703.6	2.84733
1214	406	acrolein	C=CC=O	20	1000	50	100	3	4	1	0	0	0	56.06	3.1604	-0.2571	-0.065	-0.1611	0.1921	0.0675	704.402	2.84782
1215	407	acrolein	C=CC=O	50	1000	50	10	3	4	1	0	0	0	56.06	3.1604	-0.2571	-0.065	-0.1611	0.1921	0.0675	683.782	2.83492
1216	407	acrolein	C=CC=O	50	1000	50	20	3	4	1	0	0	0	56.06	3.1604	-0.2571	-0.065	-0.1611	0.1921	0.0675	647.468	2.81122
1217	407	acrolein	C=CC=O	50	1000	50	100	3	4	1	0	0	0	56.06	3.1604	-0.2571	-0.065	-0.1611	0.1921	0.0675	683.91	2.835
1218	408	acrolein	C=CC=O	100	1000	50	10	3	4	1	0	0	0	56.06	3.1604	-0.2571	-0.065	-0.1611	0.1921	0.0675	526.596	2.72148
1219	408	acrolein	C=CC=O	100	1000	50	20	3	4	1	0	0	0	56.06	3.1604	-0.2571	-0.065	-0.1611	0.1921	0.0675	527.8	2.72247
1220	408	acrolein	C=CC=O	100	1000	50	100	3	4	1	0	0	0	56.06	3.1604	-0.2571	-0.065	-0.1611	0.1921	0.0675	527.426	2.72216
1221	409	acetone	CC(=O)C	0	100	10	10	3	0	1	0	0	0	58.08	2.8158	-0.2442	-0.0112	-0.1277	0.233	0.035	84.9635	1.92923
1222	409	acetone	CC(=O)C	0	100	10	20	3	0	1	0	0	0	58.08	2.8158	-0.2442	-0.0112	-0.1277	0.233	0.035	84.9635	1.92923
1223	409	acetone	CC(=O)C	0	100	10	100	3	0	1	0	0	0	58.08	2.8158	-0.2442	-0.0112	-0.1277	0.233	0.035	84.9635	1.92923
1224	410	acetone	CC(=O)C	20	100	10	10	3	6	1	0	0	0	58.08	2.8158	-0.2442	-0.0112	-0.1277	0.233	0.035	98.0547	1.99147
1225	410	acetone	CC(=O)C	20	100	10	20	3	6	1	0	0	0	58.08	2.8158	-0.2442	-0.0112	-0.1277	0.233	0.035	98.0547	1.99147
1226	410	acetone	CC(=O)C	20	100	10	100	3	6	1	0	0	0	58.08	2.8158	-0.2442	-0.0112	-0.1277	0.233	0.035	98.0547	1.99147
1227	411	acetone	CC(=O)C	50	100	10	10	3	6	1	0	0	0	58.08	2.8158	-0.2442	-0.0112	-0.1277	0.233	0.035	108.547	2.03562
1228	411	acetone	CC(=O)C	50	100	10	20	3	6	1	0	0	0	58.08	2.8158	-0.2442	-0.0112	-0.1277	0.233	0.035	108.547	2.03562
1229	411	acetone	CC(=O)C	50	100	10	100	3	6	1	0	0	0	58.08	2.8158	-0.2442	-0.0112	-0.1277	0.233	0.035	108.547	2.03562
1230	412	acetone	CC(=O)C	100	100	10	10	3	6	1	0	0	0	58.08	2.8158	-0.2442	-0.0112	-0.1277	0.233	0.035	59.2608	1.77277
1231	412	acetone	CC(=O)C	100	100	10	20	3	6	1	0	0	0	58.08	2.8158	-0.2442	-0.0112	-0.1277	0.233	0.035	59.2608	1.77277
1232	412	acetone	CC(=O)C	100	100	10	100	3	6	1	0	0	0	58.08	2.8158	-0.2442	-0.0112	-0.1277	0.233	0.035	59.2608	1.77277
1233	413	acetone	CC(=O)C	0	500	10	10	3	6	1	0	0	0	58.08	2.8158	-0.2442	-0.0112	-0.1277	0.233	0.035	116.275	2.06549
1234	413	acetone	CC(=O)C	0	500	10	20	3	6	1	0	0	0	58.08	2.8158	-0.2442	-0.0112	-0.1277	0.233	0.035	115.997	2.06445
1235	413	acetone	CC(=O)C	0	500	10	100	3	6	1	0	0	0	58.08	2.8158	-0.2442	-0.0112	-0.1277	0.233	0.035	115.997	2.06445
1236	414	acetone	CC(=O)C	20	500	10	10	3	6	1	0	0	0	58.08	2.8158	-0.2442	-0.0112	-0.1277	0.233	0.035	114.087	2.05724
1237	414	acetone	CC(=O)C	20	500	10	20	3	6	1	0	0	0	58.08	2.8158	-0.2442	-0.0112	-0.1277	0.233	0.035	114.081	2.05721
1238	414	acetone	CC(=O)C	20	500	10	100	3	6	1	0	0	0	58.08	2.8158	-0.2442	-0.0112	-0.1277	0.233	0.035	114.081	2.05721
1239	415	acetone	CC(=O)C	50	500	10	10	3	6	1	0	0	0	58.08	2.8158	-0.2442	-0.0112	-0.1277	0.233	0.035	110.358	2.0428
1240	415	acetone	CC(=O)C	50	500	10	20	3	6	1	0	0	0	58.08	2.8158	-0.2442	-0.0112	-0.1277	0.233	0.035	110.372	2.04286
1241	415	acetone	CC(=O)C	50	500	10	100	3	6	1	0	0	0	58.08	2.8158	-0.2442	-0.0112	-0.1277	0.233	0.035	110.372	2.04286
1242	416	acetone	CC(=O)C	100	500	10	10	3	6	1	0	0	0	58.08	2.8158	-0.2442	-0.0112	-0.1277	0.233	0.035	83.2027	1.92014
1243	416	acetone	CC(=O)C	100	500	10	20	3	6	1	0	0	0	58.08	2.8158	-0.2442	-0.0112	-0.1277	0.233	0.035	83.2848	1.92057
1244	416	acetone	CC(=O)C	100	500	10	100	3	6	1	0	0	0	58.08	2.8158	-0.2442	-0.0112	-0.1277	0.233	0.035	83.2848	1.92057
1245	417	acetone	CC(=O)C	0	1000	10	10	3	6	1	0	0	0	58.08	2.8158	-0.2442	-0.0112	-0.1277	0.233	0.035	116.211	2.06525
1246	417	acetone	CC(=O)C	0	1000	10	20	3	6	1	0	0	0	58.08	2.8158	-0.2442	-0.0112	-0.1277	0.233	0.035	116.205	2.06522
1247	417	acetone	CC(=O)C	0	1000	10	100	3	6	1	0	0	0	58.08	2.8158	-0.2442	-0.0112	-0.1277	0.233	0.035	116.142	2.06499
1248	418	acetone	CC(=O)C	20	1000	10	10	3	6	1	0	0	0	58.08	2.8158	-0.2442	-0.0112	-0.1277	0.233	0.035	113.622	2.05546
1249	418	acetone	CC(=O)C	20	1000	10	20	3	6	1	0	0	0	58.08	2.8158	-0.2442	-0.0112	-0.1277	0.233	0.035	113.897	2.05651
1250	418	acetone	CC(=O)C	20	1000	10	100	3	6	1	0	0	0	58.08	2.8158	-0.2442	-0.0112	-0.1277	0.233	0.035	113.665	2.05563
1251	419	acetone	CC(=O)C	50	1000	10	10	3	6	1	0	0	0	58.08	2.8158	-0.2442	-0.0112	-0.1277	0.233	0.035	110.414	2.04302
1252	419	acetone	CC(=O)C	50	1000	10	20	3	6	1	0	0	0	58.08	2.8158	-0.2442	-0.0112	-0.1277	0.233	0.035	110.64	2.04391
1253	419	acetone	CC(=O)C	50	1000	10	100	3	6	1	0	0	0	58.08	2.8158	-0.2442	-0.0112	-0.1277	0.233	0.035	110.448	2.04316
1254	420	acetone	CC(=O)C	100	1000	10	10	3	6	1	0	0	0	58.08	2.8158	-0.2442	-0.0112	-0.1277	0.233	0.035	92.2829	1.96512
1255	420	acetone	CC(=O)C	100	1000	10	20	3	6	1	0	0	0	58.08	2.8158	-0.2442	-0.0112	-0.1277	0.233	0.035	92.1239	1.96437
1256	420	acetone	CC(=O)C	100	1000	10	100	3	6	1	0	0	0	58.08	2.8158	-0.2442	-0.0112	-0.1277	0.233	0.035	92.168	1.96458
1257	421	acetone	CC(=O)C	0	100	25	10	3	6	1	0	0	0	58.08	2.8158	-0.2442	-0.0112	-0.1277	0.233	0.035	180.063	2.25542
1258	421	acetone	CC(=O)C	0	100	25	20	3	6	1	0	0	0	58.08	2.8158	-0.2442	-0.0112	-0.1277	0.233	0.035	212.782	2.32793
1259	421	acetone	CC(=O)C	0	100	25	100	3	6	1	0	0	0	58.08	2.8158	-0.2442	-0.0112	-0.1277	0.233	0.035	282.224	2.45059
1260	422	acetone	CC(=O)C	20	100	25	10	3	6	1	0	0	0	58.08	2.8158	-0.2442	-0.0112	-0.1277	0.233	0.035	208.36	2.31881
1261	422	acetone	CC(=O)C	20	100	25	20	3	6	1	0	0	0	58.08	2.8158	-0.2442	-0.0112	-0.1277	0.233	0.035	242.614	2.38492
1262	422	acetone	CC(=O)C	20	100	25	100	3	6	1	0	0	0	58.08	2.8158	-0.2442	-0.0112	-0.1277	0.233	0.035	308.635	2.48945
1263	423	acetone	CC(=O)C	50	100	25	10	3	6	1	0	0	0	58.08	2.8158	-0.2442	-0.0112	-0.1277	0.233	0.035	262.467	2.41907
1264	423	acetone	CC(=O)C	50	100	25	20	3	6	1	0	0	0	58.08	2.8158	-0.2442	-0.0112	-0.1277	0.233	0.035	285.025	2.45488
1265	423	acetone	CC(=O)C	50	100	25	100	3	6	1	0	0	0	58.08	2.8158	-0.2442	-0.0112	-0.1277	0.233	0.035	313.882	2.49677
1266	424	acetone	CC(=O)C	100	100	25	10	3	6	1	0	0	0	58.08	2.8158	-0.2442	-0.0112	-0.1277	0.233	0.035	156.646	2.19492
1267	424	acetone	CC(=O)C	100	100	25	20	3	6	1	0	0	0	58.08	2.8158	-0.2442	-0.0112	-0.1277	0.233	0.035	161.816	2.20902
1268	424	acetone	CC(=O)C	100	100	25	100	3	6	1	0	0	0	58.08	2.8158	-0.2442	-0.0112	-0.1277	0.233	0.035	161.725	2.20878
1269	425	acetone	CC(=O)C	0	500	25	10	3	6	1	0	0	0	58.08	2.8158	-0.2442	-0.0112	-0.1277	0.233	0.035	330.851	2.51963
1270	425	acetone	CC(=O)C	0	500	25	20	3	6	1	0	0	0	58.08	2.8158	-0.2442	-0.0112	-0.1277	0.233	0.035	333.115	2.52259
1271	425	acetone	CC(=O)C	0	500	25	100	3	6	1	0	0	0	58.08	2.8158	-0.2442	-0.0112	-0.1277	0.233	0.035	336.352	2.52679
1272	426	acetone	CC(=O)C	20	500	25	10	3	6	1	0	0	0	58.08	2.8158	-0.2442	-0.0112	-0.1277	0.233	0.035	347.231	2.54062
1273	426	acetone	CC(=O)C	20	500	25	20	3	6	1	0	0	0	58.08	2.8158	-0.2442	-0.0112	-0.1277	0.233	0.035	347.403	2.54083
1274	426	acetone	CC(=O)C	20	500	25	100	3	6	1	0	0	0	58.08	2.8158	-0.2442	-0.0112	-0.1277	0.233	0.035	347.041	2.54038
1275	427	acetone	CC(=O)C	50	500	25	10	3	6	1	0	0	0	58.08	2.8158	-0.2442	-0.0112	-0.1277	0.233	0.035	333.508	2.52311
1276	427	acetone	CC(=O)C	50	500	25	20	3	6	1	0	0	0	58.08	2.8158	-0.2442	-0.0112	-0.1277	0.233	0.035	334.232	2.52405
1277	427	acetone	CC(=O)C	50	500	25	100	3	6	1	0	0	0	58.08	2.8158	-0.2442	-0.0112	-0.1277	0.233	0.035	334.068	2.52383
1278	428	acetone	CC(=O)C	100	500	25	10	3	6	1	0	0	0	58.08	2.8158	-0.2442	-0.0112	-0.1277	0.233	0.035	233.535	2.36835
1279	428	acetone	CC(=O)C	100	500	25	20	3	6	1	0	0	0	58.08	2.8158	-0.2442	-0.0112	-0.1277	0.233	0.035	236.42	2.37368
1280	428	acetone	CC(=O)C	100	500	25	100	3	6	1	0	0	0	58.08	2.8158	-0.2442	-0.0112	-0.1277	0.233	0.035	236.4	2.37365
1281	429	acetone	CC(=O)C	0	1000	25	10	3	6	1	0	0	0	58.08	2.8158	-0.2442	-0.0112	-0.1277	0.233	0.035	341.693	2.53364
1282	429	acetone	CC(=O)C	0	1000	25	20	3	6	1	0	0	0	58.08	2.8158	-0.2442	-0.0112	-0.1277	0.233	0.035	341.204	2.53301
1283	429	acetone	CC(=O)C	0	1000	25	100	3	6	1	0	0	0	58.08	2.8158	-0.2442	-0.0112	-0.1277	0.233	0.035	342.12	2.53418
1284	430	acetone	CC(=O)C	20	1000	25	10	3	6	1	0	0	0	58.08	2.8158	-0.2442	-0.0112	-0.1277	0.233	0.035	334.659	2.5246
1285	430	acetone	CC(=O)C	20	1000	25	20	3	6	1	0	0	0	58.08	2.8158	-0.2442	-0.0112	-0.1277	0.233	0.035	334.376	2.52424
1286	430	acetone	CC(=O)C	20	1000	25	100	3	6	1	0	0	0	58.08	2.8158	-0.2442	-0.0112	-0.1277	0.233	0.035	334.195	2.524
1287	431	acetone	CC(=O)C	50	1000	25	10	3	6	1	0	0	0	58.08	2.8158	-0.2442	-0.0112	-0.1277	0.233	0.035	232.687	2.36677
1288	431	acetone	CC(=O)C	50	1000	25	20	3	6	1	0	0	0	58.08	2.8158	-0.2442	-0.0112	-0.1277	0.233	0.035	324.467	2.51117
1289	431	acetone	CC(=O)C	50	1000	25	100	3	6	1	0	0	0	58.08	2.8158	-0.2442	-0.0112	-0.1277	0.233	0.035	323.856	2.51035
1290	432	acetone	CC(=O)C	100	1000	25	10	3	6	1	0	0	0	58.08	2.8158	-0.2442	-0.0112	-0.1277	0.233	0.035	271.29	2.43343
1291	432	acetone	CC(=O)C	100	1000	25	20	3	6	1	0	0	0	58.08	2.8158	-0.2442	-0.0112	-0.1277	0.233	0.035	271.138	2.43319
1292	432	acetone	CC(=O)C	100	1000	25	100	3	6	1	0	0	0	58.08	2.8158	-0.2442	-0.0112	-0.1277	0.233	0.035	271.188	2.43327
1293	433	acetone	CC(=O)C	0	100	50	10	3	6	1	0	0	0	58.08	2.8158	-0.2442	-0.0112	-0.1277	0.233	0.035	223.131	2.34856
1294	433	acetone	CC(=O)C	0	100	50	20	3	6	1	0	0	0	58.08	2.8158	-0.2442	-0.0112	-0.1277	0.233	0.035	275.009	2.43935
1295	433	acetone	CC(=O)C	0	100	50	100	3	6	1	0	0	0	58.08	2.8158	-0.2442	-0.0112	-0.1277	0.233	0.035	472.439	2.67435
1296	434	acetone	CC(=O)C	20	100	50	10	3	6	1	0	0	0	58.08	2.8158	-0.2442	-0.0112	-0.1277	0.233	0.035	280.635	2.44814
1297	434	acetone	CC(=O)C	20	100	50	20	3	6	1	0	0	0	58.08	2.8158	-0.2442	-0.0112	-0.1277	0.233	0.035	328.754	2.51687
1298	434	acetone	CC(=O)C	20	100	50	100	3	6	1	0	0	0	58.08	2.8158	-0.2442	-0.0112	-0.1277	0.233	0.035	540.33	2.73266
1299	435	acetone	CC(=O)C	50	100	50	10	3	6	1	0	0	0	58.08	2.8158	-0.2442	-0.0112	-0.1277	0.233	0.035	387.186	2.58792
1300	435	acetone	CC(=O)C	50	100	50	20	3	6	1	0	0	0	58.08	2.8158	-0.2442	-0.0112	-0.1277	0.233	0.035	409.795	2.61257
1301	435	acetone	CC(=O)C	50	100	50	100	3	6	1	0	0	0	58.08	2.8158	-0.2442	-0.0112	-0.1277	0.233	0.035	586.52	2.76828
1302	436	acetone	CC(=O)C	100	100	50	10	3	6	1	0	0	0	58.08	2.8158	-0.2442	-0.0112	-0.1277	0.233	0.035	296.555	2.47211
1303	436	acetone	CC(=O)C	100	100	50	20	3	6	1	0	0	0	58.08	2.8158	-0.2442	-0.0112	-0.1277	0.233	0.035	297.113	2.47292
1304	436	acetone	CC(=O)C	100	100	50	100	3	6	1	0	0	0	58.08	2.8158	-0.2442	-0.0112	-0.1277	0.233	0.035	322.362	2.50834
1305	437	acetone	CC(=O)C	0	500	50	10	3	6	1	0	0	0	58.08	2.8158	-0.2442	-0.0112	-0.1277	0.233	0.035	461.14	2.66383
1306	437	acetone	CC(=O)C	0	500	50	20	3	6	1	0	0	0	58.08	2.8158	-0.2442	-0.0112	-0.1277	0.233	0.035	463.089	2.66566
1307	437	acetone	CC(=O)C	0	500	50	100	3	6	1	0	0	0	58.08	2.8158	-0.2442	-0.0112	-0.1277	0.233	0.035	498.522	2.69768
1308	438	acetone	CC(=O)C	20	500	50	10	3	6	1	0	0	0	58.08	2.8158	-0.2442	-0.0112	-0.1277	0.233	0.035	502.973	2.70154
1309	438	acetone	CC(=O)C	20	500	50	20	3	6	1	0	0	0	58.08	2.8158	-0.2442	-0.0112	-0.1277	0.233	0.035	500.923	2.69977
1310	438	acetone	CC(=O)C	20	500	50	100	3	6	1	0	0	0	58.08	2.8158	-0.2442	-0.0112	-0.1277	0.233	0.035	549.315	2.73982
1311	439	acetone	CC(=O)C	50	500	50	10	3	6	1	0	0	0	58.08	2.8158	-0.2442	-0.0112	-0.1277	0.233	0.035	558.932	2.74736
1312	439	acetone	CC(=O)C	50	500	50	20	3	6	1	0	0	0	58.08	2.8158	-0.2442	-0.0112	-0.1277	0.233	0.035	562.519	2.75014
1313	439	acetone	CC(=O)C	50	500	50	100	3	6	1	0	0	0	58.08	2.8158	-0.2442	-0.0112	-0.1277	0.233	0.035	588.964	2.77009
1314	440	acetone	CC(=O)C	100	500	50	10	3	6	1	0	0	0	58.08	2.8158	-0.2442	-0.0112	-0.1277	0.233	0.035	432.507	2.63599
1315	440	acetone	CC(=O)C	100	500	50	20	3	6	1	0	0	0	58.08	2.8158	-0.2442	-0.0112	-0.1277	0.233	0.035	426.194	2.62961
1316	440	acetone	CC(=O)C	100	500	50	100	3	6	1	0	0	0	58.08	2.8158	-0.2442	-0.0112	-0.1277	0.233	0.035	439.238	2.6427
1317	441	acetone	CC(=O)C	0	1000	50	10	3	6	1	0	0	0	58.08	2.8158	-0.2442	-0.0112	-0.1277	0.233	0.035	715.05	2.85434
1318	441	acetone	CC(=O)C	0	1000	50	20	3	6	1	0	0	0	58.08	2.8158	-0.2442	-0.0112	-0.1277	0.233	0.035	714.356	2.85391
1319	441	acetone	CC(=O)C	0	1000	50	100	3	6	1	0	0	0	58.08	2.8158	-0.2442	-0.0112	-0.1277	0.233	0.035	715.96	2.85489
1320	442	acetone	CC(=O)C	20	1000	50	10	3	6	1	0	0	0	58.08	2.8158	-0.2442	-0.0112	-0.1277	0.233	0.035	700.874	2.84564
1321	442	acetone	CC(=O)C	20	1000	50	20	3	6	1	0	0	0	58.08	2.8158	-0.2442	-0.0112	-0.1277	0.233	0.035	700.228	2.84524
1322	442	acetone	CC(=O)C	20	1000	50	100	3	6	1	0	0	0	58.08	2.8158	-0.2442	-0.0112	-0.1277	0.233	0.035	702.332	2.84654
1323	443	acetone	CC(=O)C	50	1000	50	10	3	6	1	0	0	0	58.08	2.8158	-0.2442	-0.0112	-0.1277	0.233	0.035	678.18	2.83134
1324	443	acetone	CC(=O)C	50	1000	50	20	3	6	1	0	0	0	58.08	2.8158	-0.2442	-0.0112	-0.1277	0.233	0.035	677.542	2.83094
1325	443	acetone	CC(=O)C	50	1000	50	100	3	6	1	0	0	0	58.08	2.8158	-0.2442	-0.0112	-0.1277	0.233	0.035	678.882	2.83179
1326	444	acetone	CC(=O)C	100	1000	50	10	3	6	1	0	0	0	58.08	2.8158	-0.2442	-0.0112	-0.1277	0.233	0.035	514.384	2.71129
1327	444	acetone	CC(=O)C	100	1000	50	20	3	6	1	0	0	0	58.08	2.8158	-0.2442	-0.0112	-0.1277	0.233	0.035	515.755	2.71244
1328	444	acetone	CC(=O)C	100	1000	50	100	3	6	1	0	0	0	58.08	2.8158	-0.2442	-0.0112	-0.1277	0.233	0.035	516.623	2.71317
1329	445	benzene	C1=CC=CC=C1	20	100	10	10	6	6	0	0	0	0	78.11	0	-0.2463	0.0036	-0.1213	0.2499	0.0295	110.711	2.04419
1330	445	benzene	C1=CC=CC=C1	20	100	10	20	6	6	0	0	0	0	78.11	0	-0.2463	0.0036	-0.1213	0.2499	0.0295	110.711	2.04419
1331	445	benzene	C1=CC=CC=C1	20	100	10	100	6	6	0	0	0	0	78.11	0	-0.2463	0.0036	-0.1213	0.2499	0.0295	110.711	2.04419
1332	446	benzene	C1=CC=CC=C1	50	100	10	10	6	6	0	0	0	0	78.11	0	-0.2463	0.0036	-0.1213	0.2499	0.0295	147.778	2.16961
1333	446	benzene	C1=CC=CC=C1	50	100	10	20	6	6	0	0	0	0	78.11	0	-0.2463	0.0036	-0.1213	0.2499	0.0295	147.778	2.16961
1334	446	benzene	C1=CC=CC=C1	50	100	10	100	6	6	0	0	0	0	78.11	0	-0.2463	0.0036	-0.1213	0.2499	0.0295	147.778	2.16961
1335	447	benzene	C1=CC=CC=C1	100	100	10	10	6	6	0	0	0	0	78.11	0	-0.2463	0.0036	-0.1213	0.2499	0.0295	100.435	2.00189
1336	447	benzene	C1=CC=CC=C1	100	100	10	20	6	6	0	0	0	0	78.11	0	-0.2463	0.0036	-0.1213	0.2499	0.0295	100.435	2.00189
1337	447	benzene	C1=CC=CC=C1	100	100	10	100	6	6	0	0	0	0	78.11	0	-0.2463	0.0036	-0.1213	0.2499	0.0295	100.435	2.00189
1338	448	benzene	C1=CC=CC=C1	20	500	10	10	6	6	0	0	0	0	78.11	0	-0.2463	0.0036	-0.1213	0.2499	0.0295	212.171	2.32669
1339	448	benzene	C1=CC=CC=C1	20	500	10	20	6	6	0	0	0	0	78.11	0	-0.2463	0.0036	-0.1213	0.2499	0.0295	212.114	2.32657
1340	448	benzene	C1=CC=CC=C1	20	500	10	100	6	6	0	0	0	0	78.11	0	-0.2463	0.0036	-0.1213	0.2499	0.0295	212.114	2.32657
1341	449	benzene	C1=CC=CC=C1	50	500	10	10	6	6	0	0	0	0	78.11	0	-0.2463	0.0036	-0.1213	0.2499	0.0295	205.581	2.31298
1342	449	benzene	C1=CC=CC=C1	50	500	10	20	6	6	0	0	0	0	78.11	0	-0.2463	0.0036	-0.1213	0.2499	0.0295	205.886	2.31363
1343	449	benzene	C1=CC=CC=C1	50	500	10	100	6	6	0	0	0	0	78.11	0	-0.2463	0.0036	-0.1213	0.2499	0.0295	205.886	2.31363
1344	450	benzene	C1=CC=CC=C1	100	500	10	10	6	6	0	0	0	0	78.11	0	-0.2463	0.0036	-0.1213	0.2499	0.0295	131.972	2.12048
1345	450	benzene	C1=CC=CC=C1	100	500	10	20	6	6	0	0	0	0	78.11	0	-0.2463	0.0036	-0.1213	0.2499	0.0295	136.107	2.13388
1346	450	benzene	C1=CC=CC=C1	100	500	10	100	6	6	0	0	0	0	78.11	0	-0.2463	0.0036	-0.1213	0.2499	0.0295	136.107	2.13388
1347	451	benzene	C1=CC=CC=C1	20	1000	10	10	6	6	0	0	0	0	78.11	0	-0.2463	0.0036	-0.1213	0.2499	0.0295	203.205	2.30793
1348	451	benzene	C1=CC=CC=C1	20	1000	10	20	6	6	0	0	0	0	78.11	0	-0.2463	0.0036	-0.1213	0.2499	0.0295	203.188	2.3079
1349	451	benzene	C1=CC=CC=C1	20	1000	10	100	6	6	0	0	0	0	78.11	0	-0.2463	0.0036	-0.1213	0.2499	0.0295	203.063	2.30763
1350	452	benzene	C1=CC=CC=C1	50	1000	10	10	6	6	0	0	0	0	78.11	0	-0.2463	0.0036	-0.1213	0.2499	0.0295	197.362	2.29526
1351	452	benzene	C1=CC=CC=C1	50	1000	10	20	6	6	0	0	0	0	78.11	0	-0.2463	0.0036	-0.1213	0.2499	0.0295	197.422	2.2954
1352	452	benzene	C1=CC=CC=C1	50	1000	10	100	6	6	0	0	0	0	78.11	0	-0.2463	0.0036	-0.1213	0.2499	0.0295	197.566	2.29571
1353	453	benzene	C1=CC=CC=C1	100	1000	10	10	6	6	0	0	0	0	78.11	0	-0.2463	0.0036	-0.1213	0.2499	0.0295	163.686	2.21401
1354	453	benzene	C1=CC=CC=C1	100	1000	10	20	6	6	0	0	0	0	78.11	0	-0.2463	0.0036	-0.1213	0.2499	0.0295	163.041	2.2123
1355	453	benzene	C1=CC=CC=C1	100	1000	10	100	6	6	0	0	0	0	78.11	0	-0.2463	0.0036	-0.1213	0.2499	0.0295	164.114	2.21515
1356	454	benzene	C1=CC=CC=C1	20	100	25	10	6	6	0	0	0	0	78.11	0	-0.2463	0.0036	-0.1213	0.2499	0.0295	194.442	2.28879
1357	454	benzene	C1=CC=CC=C1	20	100	25	20	6	6	0	0	0	0	78.11	0	-0.2463	0.0036	-0.1213	0.2499	0.0295	263.786	2.42125
1358	454	benzene	C1=CC=CC=C1	20	100	25	100	6	6	0	0	0	0	78.11	0	-0.2463	0.0036	-0.1213	0.2499	0.0295	418.591	2.62179
1359	455	benzene	C1=CC=CC=C1	50	100	25	10	6	6	0	0	0	0	78.11	0	-0.2463	0.0036	-0.1213	0.2499	0.0295	291.255	2.46427
1360	455	benzene	C1=CC=CC=C1	50	100	25	20	6	6	0	0	0	0	78.11	0	-0.2463	0.0036	-0.1213	0.2499	0.0295	337.527	2.52831
1361	455	benzene	C1=CC=CC=C1	50	100	25	100	6	6	0	0	0	0	78.11	0	-0.2463	0.0036	-0.1213	0.2499	0.0295	484.689	2.68546
1362	456	benzene	C1=CC=CC=C1	100	100	25	10	6	6	0	0	0	0	78.11	0	-0.2463	0.0036	-0.1213	0.2499	0.0295	222.849	2.34801
1363	456	benzene	C1=CC=CC=C1	100	100	25	20	6	6	0	0	0	0	78.11	0	-0.2463	0.0036	-0.1213	0.2499	0.0295	242.17	2.38412
1364	456	benzene	C1=CC=CC=C1	100	100	25	100	6	6	0	0	0	0	78.11	0	-0.2463	0.0036	-0.1213	0.2499	0.0295	309.287	2.49036
1365	457	benzene	C1=CC=CC=C1	20	500	25	10	6	6	0	0	0	0	78.11	0	-0.2463	0.0036	-0.1213	0.2499	0.0295	496.317	2.69576
1366	457	benzene	C1=CC=CC=C1	20	500	25	20	6	6	0	0	0	0	78.11	0	-0.2463	0.0036	-0.1213	0.2499	0.0295	505.387	2.70362
1367	457	benzene	C1=CC=CC=C1	20	500	25	100	6	6	0	0	0	0	78.11	0	-0.2463	0.0036	-0.1213	0.2499	0.0295	568.098	2.75442
1368	458	benzene	C1=CC=CC=C1	50	500	25	10	6	6	0	0	0	0	78.11	0	-0.2463	0.0036	-0.1213	0.2499	0.0295	546.898	2.73791
1369	458	benzene	C1=CC=CC=C1	50	500	25	20	6	6	0	0	0	0	78.11	0	-0.2463	0.0036	-0.1213	0.2499	0.0295	500.507	2.69941
1370	458	benzene	C1=CC=CC=C1	50	500	25	100	6	6	0	0	0	0	78.11	0	-0.2463	0.0036	-0.1213	0.2499	0.0295	569.434	2.75544
1371	459	benzene	C1=CC=CC=C1	100	500	25	10	6	6	0	0	0	0	78.11	0	-0.2463	0.0036	-0.1213	0.2499	0.0295	301.304	2.479
1372	459	benzene	C1=CC=CC=C1	100	500	25	20	6	6	0	0	0	0	78.11	0	-0.2463	0.0036	-0.1213	0.2499	0.0295	317.224	2.50137
1373	459	benzene	C1=CC=CC=C1	100	500	25	100	6	6	0	0	0	0	78.11	0	-0.2463	0.0036	-0.1213	0.2499	0.0295	381.733	2.58176
1374	460	benzene	C1=CC=CC=C1	20	1000	25	10	6	6	0	0	0	0	78.11	0	-0.2463	0.0036	-0.1213	0.2499	0.0295	580.516	2.76381
1375	460	benzene	C1=CC=CC=C1	20	1000	25	20	6	6	0	0	0	0	78.11	0	-0.2463	0.0036	-0.1213	0.2499	0.0295	581.791	2.76477
1376	460	benzene	C1=CC=CC=C1	20	1000	25	100	6	6	0	0	0	0	78.11	0	-0.2463	0.0036	-0.1213	0.2499	0.0295	581.911	2.76486
1377	461	benzene	C1=CC=CC=C1	50	1000	25	10	6	6	0	0	0	0	78.11	0	-0.2463	0.0036	-0.1213	0.2499	0.0295	564.675	2.7518
1378	461	benzene	C1=CC=CC=C1	50	1000	25	20	6	6	0	0	0	0	78.11	0	-0.2463	0.0036	-0.1213	0.2499	0.0295	564.161	2.7514
1379	461	benzene	C1=CC=CC=C1	50	1000	25	100	6	6	0	0	0	0	78.11	0	-0.2463	0.0036	-0.1213	0.2499	0.0295	565.65	2.75255
1380	462	benzene	C1=CC=CC=C1	100	1000	25	10	6	6	0	0	0	0	78.11	0	-0.2463	0.0036	-0.1213	0.2499	0.0295	372.826	2.57151
1381	462	benzene	C1=CC=CC=C1	100	1000	25	20	6	6	0	0	0	0	78.11	0	-0.2463	0.0036	-0.1213	0.2499	0.0295	380.271	2.58009
1382	462	benzene	C1=CC=CC=C1	100	1000	25	100	6	6	0	0	0	0	78.11	0	-0.2463	0.0036	-0.1213	0.2499	0.0295	418.606	2.62181
1383	463	benzene	C1=CC=CC=C1	20	100	50	10	6	6	0	0	0	0	78.11	0	-0.2463	0.0036	-0.1213	0.2499	0.0295	278.776	2.44526
1384	463	benzene	C1=CC=CC=C1	20	100	50	20	6	6	0	0	0	0	78.11	0	-0.2463	0.0036	-0.1213	0.2499	0.0295	323.993	2.51054
1385	463	benzene	C1=CC=CC=C1	20	100	50	100	6	6	0	0	0	0	78.11	0	-0.2463	0.0036	-0.1213	0.2499	0.0295	699.459	2.84476
1386	464	benzene	C1=CC=CC=C1	50	100	50	10	6	6	0	0	0	0	78.11	0	-0.2463	0.0036	-0.1213	0.2499	0.0295	418.529	2.62173
1387	464	benzene	C1=CC=CC=C1	50	100	50	20	6	6	0	0	0	0	78.11	0	-0.2463	0.0036	-0.1213	0.2499	0.0295	489.785	2.69001
1388	464	benzene	C1=CC=CC=C1	50	100	50	100	6	6	0	0	0	0	78.11	0	-0.2463	0.0036	-0.1213	0.2499	0.0295	834.901	2.92163
1389	465	benzene	C1=CC=CC=C1	100	100	50	10	6	6	0	0	0	0	78.11	0	-0.2463	0.0036	-0.1213	0.2499	0.0295	412.983	2.61593
1390	465	benzene	C1=CC=CC=C1	100	100	50	20	6	6	0	0	0	0	78.11	0	-0.2463	0.0036	-0.1213	0.2499	0.0295	438.978	2.64244
1391	465	benzene	C1=CC=CC=C1	100	100	50	100	6	6	0	0	0	0	78.11	0	-0.2463	0.0036	-0.1213	0.2499	0.0295	625.239	2.79605
1392	466	benzene	C1=CC=CC=C1	20	500	50	10	6	6	0	0	0	0	78.11	0	-0.2463	0.0036	-0.1213	0.2499	0.0295	628.088	2.79802
1393	466	benzene	C1=CC=CC=C1	20	500	50	20	6	6	0	0	0	0	78.11	0	-0.2463	0.0036	-0.1213	0.2499	0.0295	633.461	2.80172
1394	466	benzene	C1=CC=CC=C1	20	500	50	100	6	6	0	0	0	0	78.11	0	-0.2463	0.0036	-0.1213	0.2499	0.0295	701.948	2.8463
1395	467	benzene	C1=CC=CC=C1	50	500	50	10	6	6	0	0	0	0	78.11	0	-0.2463	0.0036	-0.1213	0.2499	0.0295	718.111	2.85619
1396	467	benzene	C1=CC=CC=C1	50	500	50	20	6	6	0	0	0	0	78.11	0	-0.2463	0.0036	-0.1213	0.2499	0.0295	722.365	2.85876
1397	467	benzene	C1=CC=CC=C1	50	500	50	100	6	6	0	0	0	0	78.11	0	-0.2463	0.0036	-0.1213	0.2499	0.0295	764.181	2.8832
1398	468	benzene	C1=CC=CC=C1	100	500	50	10	6	6	0	0	0	0	78.11	0	-0.2463	0.0036	-0.1213	0.2499	0.0295	519.1	2.71525
1399	468	benzene	C1=CC=CC=C1	100	500	50	20	6	6	0	0	0	0	78.11	0	-0.2463	0.0036	-0.1213	0.2499	0.0295	534.569	2.728
1400	468	benzene	C1=CC=CC=C1	100	500	50	100	6	6	0	0	0	0	78.11	0	-0.2463	0.0036	-0.1213	0.2499	0.0295	609.527	2.78499
1401	469	benzene	C1=CC=CC=C1	20	1000	50	10	6	6	0	0	0	0	78.11	0	-0.2463	0.0036	-0.1213	0.2499	0.0295	768.857	2.88585
1402	469	benzene	C1=CC=CC=C1	20	1000	50	20	6	6	0	0	0	0	78.11	0	-0.2463	0.0036	-0.1213	0.2499	0.0295	769.891	2.88643
1403	469	benzene	C1=CC=CC=C1	20	1000	50	100	6	6	0	0	0	0	78.11	0	-0.2463	0.0036	-0.1213	0.2499	0.0295	808.552	2.90771
1404	470	benzene	C1=CC=CC=C1	50	1000	50	10	6	6	0	0	0	0	78.11	0	-0.2463	0.0036	-0.1213	0.2499	0.0295	1121.88	3.04995
1405	470	benzene	C1=CC=CC=C1	50	1000	50	20	6	6	0	0	0	0	78.11	0	-0.2463	0.0036	-0.1213	0.2499	0.0295	1122.9	3.05034
1406	470	benzene	C1=CC=CC=C1	50	1000	50	100	6	6	0	0	0	0	78.11	0	-0.2463	0.0036	-0.1213	0.2499	0.0295	1123.62	3.05062
1407	471	benzene	C1=CC=CC=C1	100	1000	50	10	6	6	0	0	0	0	78.11	0	-0.2463	0.0036	-0.1213	0.2499	0.0295	632.08	2.80077
1408	471	benzene	C1=CC=CC=C1	100	1000	50	20	6	6	0	0	0	0	78.11	0	-0.2463	0.0036	-0.1213	0.2499	0.0295	648.539	2.81194
1409	471	benzene	C1=CC=CC=C1	100	1000	50	100	6	6	0	0	0	0	78.11	0	-0.2463	0.0036	-0.1213	0.2499	0.0295	674.763	2.82915
1410	472	ethylene oxide	C1CO1	0	100	10	10	2	4	1	0	0	0	44.05	1.9491	-0.2671	0.1055	-0.0808	0.3726	0.0088	125.528	2.09874
1411	472	ethylene oxide	C1CO1	0	100	10	20	2	4	1	0	0	0	44.05	1.9491	-0.2671	0.1055	-0.0808	0.3726	0.0088	125.528	2.09874
1412	472	ethylene oxide	C1CO1	0	100	10	100	2	4	1	0	0	0	44.05	1.9491	-0.2671	0.1055	-0.0808	0.3726	0.0088	125.528	2.09874
1413	473	ethylene oxide	C1CO1	20	100	10	10	2	4	1	0	0	0	44.05	1.9491	-0.2671	0.1055	-0.0808	0.3726	0.0088	75.5375	1.87816
1414	473	ethylene oxide	C1CO1	20	100	10	20	2	4	1	0	0	0	44.05	1.9491	-0.2671	0.1055	-0.0808	0.3726	0.0088	75.5375	1.87816
1415	473	ethylene oxide	C1CO1	20	100	10	100	2	4	1	0	0	0	44.05	1.9491	-0.2671	0.1055	-0.0808	0.3726	0.0088	75.5375	1.87816
1416	474	ethylene oxide	C1CO1	50	100	10	10	2	4	1	0	0	0	44.05	1.9491	-0.2671	0.1055	-0.0808	0.3726	0.0088	70.888	1.85057
1417	474	ethylene oxide	C1CO1	50	100	10	20	2	4	1	0	0	0	44.05	1.9491	-0.2671	0.1055	-0.0808	0.3726	0.0088	70.888	1.85057
1418	474	ethylene oxide	C1CO1	50	100	10	100	2	4	1	0	0	0	44.05	1.9491	-0.2671	0.1055	-0.0808	0.3726	0.0088	70.888	1.85057
1419	475	ethylene oxide	C1CO1	0	500	10	10	2	4	1	0	0	0	44.05	1.9491	-0.2671	0.1055	-0.0808	0.3726	0.0088	138.528	2.14154
1420	475	ethylene oxide	C1CO1	0	500	10	20	2	4	1	0	0	0	44.05	1.9491	-0.2671	0.1055	-0.0808	0.3726	0.0088	138.365	2.14103
1421	475	ethylene oxide	C1CO1	0	500	10	100	2	4	1	0	0	0	44.05	1.9491	-0.2671	0.1055	-0.0808	0.3726	0.0088	138.365	2.14103
1422	476	ethylene oxide	C1CO1	20	500	10	10	2	4	1	0	0	0	44.05	1.9491	-0.2671	0.1055	-0.0808	0.3726	0.0088	98.0004	1.99123
1423	476	ethylene oxide	C1CO1	20	500	10	20	2	4	1	0	0	0	44.05	1.9491	-0.2671	0.1055	-0.0808	0.3726	0.0088	102.672	2.01145
1424	476	ethylene oxide	C1CO1	20	500	10	100	2	4	1	0	0	0	44.05	1.9491	-0.2671	0.1055	-0.0808	0.3726	0.0088	102.672	2.01145
1425	477	ethylene oxide	C1CO1	50	500	10	10	2	4	1	0	0	0	44.05	1.9491	-0.2671	0.1055	-0.0808	0.3726	0.0088	102.776	2.01189
1426	477	ethylene oxide	C1CO1	50	500	10	20	2	4	1	0	0	0	44.05	1.9491	-0.2671	0.1055	-0.0808	0.3726	0.0088	102.776	2.01189
1427	477	ethylene oxide	C1CO1	50	500	10	100	2	4	1	0	0	0	44.05	1.9491	-0.2671	0.1055	-0.0808	0.3726	0.0088	102.776	2.01189
1428	478	ethylene oxide	C1CO1	100	500	10	10	2	4	1	0	0	0	44.05	1.9491	-0.2671	0.1055	-0.0808	0.3726	0.0088	71.292	1.85304
1429	478	ethylene oxide	C1CO1	100	500	10	20	2	4	1	0	0	0	44.05	1.9491	-0.2671	0.1055	-0.0808	0.3726	0.0088	71.2937	1.85305
1430	478	ethylene oxide	C1CO1	100	500	10	100	2	4	1	0	0	0	44.05	1.9491	-0.2671	0.1055	-0.0808	0.3726	0.0088	71.2937	1.85305
1431	479	ethylene oxide	C1CO1	0	1000	10	10	2	4	1	0	0	0	44.05	1.9491	-0.2671	0.1055	-0.0808	0.3726	0.0088	138.479	2.14138
1432	479	ethylene oxide	C1CO1	0	1000	10	20	2	4	1	0	0	0	44.05	1.9491	-0.2671	0.1055	-0.0808	0.3726	0.0088	138.777	2.14232
1433	479	ethylene oxide	C1CO1	0	1000	10	100	2	4	1	0	0	0	44.05	1.9491	-0.2671	0.1055	-0.0808	0.3726	0.0088	138.805	2.14241
1434	480	ethylene oxide	C1CO1	20	1000	10	10	2	4	1	0	0	0	44.05	1.9491	-0.2671	0.1055	-0.0808	0.3726	0.0088	123.909	2.0931
1435	480	ethylene oxide	C1CO1	20	1000	10	20	2	4	1	0	0	0	44.05	1.9491	-0.2671	0.1055	-0.0808	0.3726	0.0088	123.909	2.0931
1436	480	ethylene oxide	C1CO1	20	1000	10	100	2	4	1	0	0	0	44.05	1.9491	-0.2671	0.1055	-0.0808	0.3726	0.0088	123.909	2.0931
1437	481	ethylene oxide	C1CO1	50	1000	10	10	2	4	1	0	0	0	44.05	1.9491	-0.2671	0.1055	-0.0808	0.3726	0.0088	113.188	2.0538
1438	481	ethylene oxide	C1CO1	50	1000	10	20	2	4	1	0	0	0	44.05	1.9491	-0.2671	0.1055	-0.0808	0.3726	0.0088	113.251	2.05404
1439	481	ethylene oxide	C1CO1	50	1000	10	100	2	4	1	0	0	0	44.05	1.9491	-0.2671	0.1055	-0.0808	0.3726	0.0088	113.274	2.05413
1440	482	ethylene oxide	C1CO1	100	1000	10	10	2	4	1	0	0	0	44.05	1.9491	-0.2671	0.1055	-0.0808	0.3726	0.0088	84.0381	1.92448
1441	482	ethylene oxide	C1CO1	100	1000	10	20	2	4	1	0	0	0	44.05	1.9491	-0.2671	0.1055	-0.0808	0.3726	0.0088	84.3951	1.92632
1442	482	ethylene oxide	C1CO1	100	1000	10	100	2	4	1	0	0	0	44.05	1.9491	-0.2671	0.1055	-0.0808	0.3726	0.0088	84.103	1.92481
1443	483	ethylene oxide	C1CO1	0	100	25	10	2	4	1	0	0	0	44.05	1.9491	-0.2671	0.1055	-0.0808	0.3726	0.0088	332.915	2.52233
1444	483	ethylene oxide	C1CO1	0	100	25	20	2	4	1	0	0	0	44.05	1.9491	-0.2671	0.1055	-0.0808	0.3726	0.0088	431.091	2.63457
1445	483	ethylene oxide	C1CO1	0	100	25	100	2	4	1	0	0	0	44.05	1.9491	-0.2671	0.1055	-0.0808	0.3726	0.0088	469.223	2.67138
1446	484	ethylene oxide	C1CO1	20	100	25	10	2	4	1	0	0	0	44.05	1.9491	-0.2671	0.1055	-0.0808	0.3726	0.0088	214.42	2.33127
1447	484	ethylene oxide	C1CO1	20	100	25	20	2	4	1	0	0	0	44.05	1.9491	-0.2671	0.1055	-0.0808	0.3726	0.0088	281.557	2.44957
1448	484	ethylene oxide	C1CO1	20	100	25	100	2	4	1	0	0	0	44.05	1.9491	-0.2671	0.1055	-0.0808	0.3726	0.0088	338.348	2.52936
1449	485	ethylene oxide	C1CO1	50	100	25	10	2	4	1	0	0	0	44.05	1.9491	-0.2671	0.1055	-0.0808	0.3726	0.0088	180.666	2.25688
1450	485	ethylene oxide	C1CO1	50	100	25	20	2	4	1	0	0	0	44.05	1.9491	-0.2671	0.1055	-0.0808	0.3726	0.0088	181.463	2.25879
1451	485	ethylene oxide	C1CO1	50	100	25	100	2	4	1	0	0	0	44.05	1.9491	-0.2671	0.1055	-0.0808	0.3726	0.0088	193.393	2.28644
1452	486	ethylene oxide	C1CO1	0	500	25	10	2	4	1	0	0	0	44.05	1.9491	-0.2671	0.1055	-0.0808	0.3726	0.0088	430.225	2.6337
1453	486	ethylene oxide	C1CO1	0	500	25	20	2	4	1	0	0	0	44.05	1.9491	-0.2671	0.1055	-0.0808	0.3726	0.0088	429.501	2.63296
1454	486	ethylene oxide	C1CO1	0	500	25	100	2	4	1	0	0	0	44.05	1.9491	-0.2671	0.1055	-0.0808	0.3726	0.0088	429.723	2.63319
1455	487	ethylene oxide	C1CO1	20	500	25	10	2	4	1	0	0	0	44.05	1.9491	-0.2671	0.1055	-0.0808	0.3726	0.0088	249.061	2.39631
1456	487	ethylene oxide	C1CO1	20	500	25	20	2	4	1	0	0	0	44.05	1.9491	-0.2671	0.1055	-0.0808	0.3726	0.0088	266.024	2.42492
1457	487	ethylene oxide	C1CO1	20	500	25	100	2	4	1	0	0	0	44.05	1.9491	-0.2671	0.1055	-0.0808	0.3726	0.0088	311.104	2.49291
1458	488	ethylene oxide	C1CO1	50	500	25	10	2	4	1	0	0	0	44.05	1.9491	-0.2671	0.1055	-0.0808	0.3726	0.0088	266.233	2.42526
1459	488	ethylene oxide	C1CO1	50	500	25	20	2	4	1	0	0	0	44.05	1.9491	-0.2671	0.1055	-0.0808	0.3726	0.0088	269.308	2.43025
1460	488	ethylene oxide	C1CO1	50	500	25	100	2	4	1	0	0	0	44.05	1.9491	-0.2671	0.1055	-0.0808	0.3726	0.0088	281.775	2.4499
1461	489	ethylene oxide	C1CO1	100	500	25	10	2	4	1	0	0	0	44.05	1.9491	-0.2671	0.1055	-0.0808	0.3726	0.0088	210.071	2.32237
1462	489	ethylene oxide	C1CO1	100	500	25	20	2	4	1	0	0	0	44.05	1.9491	-0.2671	0.1055	-0.0808	0.3726	0.0088	210.087	2.3224
1463	489	ethylene oxide	C1CO1	100	500	25	100	2	4	1	0	0	0	44.05	1.9491	-0.2671	0.1055	-0.0808	0.3726	0.0088	209.986	2.32219
1464	490	ethylene oxide	C1CO1	0	1000	25	10	2	4	1	0	0	0	44.05	1.9491	-0.2671	0.1055	-0.0808	0.3726	0.0088	406.235	2.60878
1465	490	ethylene oxide	C1CO1	0	1000	25	20	2	4	1	0	0	0	44.05	1.9491	-0.2671	0.1055	-0.0808	0.3726	0.0088	406.211	2.60875
1466	490	ethylene oxide	C1CO1	0	1000	25	100	2	4	1	0	0	0	44.05	1.9491	-0.2671	0.1055	-0.0808	0.3726	0.0088	406.298	2.60884
1467	491	ethylene oxide	C1CO1	20	1000	25	10	2	4	1	0	0	0	44.05	1.9491	-0.2671	0.1055	-0.0808	0.3726	0.0088	303.975	2.48284
1468	491	ethylene oxide	C1CO1	20	1000	25	20	2	4	1	0	0	0	44.05	1.9491	-0.2671	0.1055	-0.0808	0.3726	0.0088	305.488	2.48499
1469	491	ethylene oxide	C1CO1	20	1000	25	100	2	4	1	0	0	0	44.05	1.9491	-0.2671	0.1055	-0.0808	0.3726	0.0088	339.595	2.53096
1470	492	ethylene oxide	C1CO1	50	1000	25	10	2	4	1	0	0	0	44.05	1.9491	-0.2671	0.1055	-0.0808	0.3726	0.0088	323.686	2.51012
1471	492	ethylene oxide	C1CO1	50	1000	25	20	2	4	1	0	0	0	44.05	1.9491	-0.2671	0.1055	-0.0808	0.3726	0.0088	323.55	2.50994
1472	492	ethylene oxide	C1CO1	50	1000	25	100	2	4	1	0	0	0	44.05	1.9491	-0.2671	0.1055	-0.0808	0.3726	0.0088	325.67	2.51278
1473	493	ethylene oxide	C1CO1	100	1000	25	10	2	4	1	0	0	0	44.05	1.9491	-0.2671	0.1055	-0.0808	0.3726	0.0088	245.656	2.39033
1474	493	ethylene oxide	C1CO1	100	1000	25	20	2	4	1	0	0	0	44.05	1.9491	-0.2671	0.1055	-0.0808	0.3726	0.0088	245.304	2.3897
1475	493	ethylene oxide	C1CO1	100	1000	25	100	2	4	1	0	0	0	44.05	1.9491	-0.2671	0.1055	-0.0808	0.3726	0.0088	245.326	2.38974
1476	494	ethylene oxide	C1CO1	0	100	50	10	2	4	1	0	0	0	44.05	1.9491	-0.2671	0.1055	-0.0808	0.3726	0.0088	478.768	2.68013
1477	494	ethylene oxide	C1CO1	0	100	50	20	2	4	1	0	0	0	44.05	1.9491	-0.2671	0.1055	-0.0808	0.3726	0.0088	600.639	2.77861
1478	494	ethylene oxide	C1CO1	0	100	50	100	2	4	1	0	0	0	44.05	1.9491	-0.2671	0.1055	-0.0808	0.3726	0.0088	1046.67	3.01981
1479	495	ethylene oxide	C1CO1	20	100	50	10	2	4	1	0	0	0	44.05	1.9491	-0.2671	0.1055	-0.0808	0.3726	0.0088	354.465	2.54957
1480	495	ethylene oxide	C1CO1	20	100	50	20	2	4	1	0	0	0	44.05	1.9491	-0.2671	0.1055	-0.0808	0.3726	0.0088	356.594	2.55217
1481	495	ethylene oxide	C1CO1	20	100	50	100	2	4	1	0	0	0	44.05	1.9491	-0.2671	0.1055	-0.0808	0.3726	0.0088	806.1	2.90639
1482	496	ethylene oxide	C1CO1	50	100	50	10	2	4	1	0	0	0	44.05	1.9491	-0.2671	0.1055	-0.0808	0.3726	0.0088	341.25	2.53307
1483	496	ethylene oxide	C1CO1	50	100	50	20	2	4	1	0	0	0	44.05	1.9491	-0.2671	0.1055	-0.0808	0.3726	0.0088	356.594	2.55217
1484	496	ethylene oxide	C1CO1	50	100	50	100	2	4	1	0	0	0	44.05	1.9491	-0.2671	0.1055	-0.0808	0.3726	0.0088	415.166	2.61822
1485	497	ethylene oxide	C1CO1	100	100	50	10	2	4	1	0	0	0	44.05	1.9491	-0.2671	0.1055	-0.0808	0.3726	0.0088	49.7719	1.69698
1486	497	ethylene oxide	C1CO1	100	100	50	20	2	4	1	0	0	0	44.05	1.9491	-0.2671	0.1055	-0.0808	0.3726	0.0088	49.8203	1.69741
1487	497	ethylene oxide	C1CO1	100	100	50	100	2	4	1	0	0	0	44.05	1.9491	-0.2671	0.1055	-0.0808	0.3726	0.0088	49.832	1.69751
1488	498	ethylene oxide	C1CO1	0	500	50	10	2	4	1	0	0	0	44.05	1.9491	-0.2671	0.1055	-0.0808	0.3726	0.0088	649.529	2.8126
1489	498	ethylene oxide	C1CO1	0	500	50	20	2	4	1	0	0	0	44.05	1.9491	-0.2671	0.1055	-0.0808	0.3726	0.0088	707.916	2.84998
1490	498	ethylene oxide	C1CO1	0	500	50	100	2	4	1	0	0	0	44.05	1.9491	-0.2671	0.1055	-0.0808	0.3726	0.0088	793.186	2.89938
1491	499	ethylene oxide	C1CO1	20	500	50	10	2	4	1	0	0	0	44.05	1.9491	-0.2671	0.1055	-0.0808	0.3726	0.0088	428.318	2.63177
1492	499	ethylene oxide	C1CO1	20	500	50	20	2	4	1	0	0	0	44.05	1.9491	-0.2671	0.1055	-0.0808	0.3726	0.0088	454.887	2.6579
1493	499	ethylene oxide	C1CO1	20	500	50	100	2	4	1	0	0	0	44.05	1.9491	-0.2671	0.1055	-0.0808	0.3726	0.0088	610.631	2.78578
1494	500	ethylene oxide	C1CO1	50	500	50	10	2	4	1	0	0	0	44.05	1.9491	-0.2671	0.1055	-0.0808	0.3726	0.0088	489.461	2.68972
1495	500	ethylene oxide	C1CO1	50	500	50	20	2	4	1	0	0	0	44.05	1.9491	-0.2671	0.1055	-0.0808	0.3726	0.0088	502.808	2.7014
1496	500	ethylene oxide	C1CO1	50	500	50	100	2	4	1	0	0	0	44.05	1.9491	-0.2671	0.1055	-0.0808	0.3726	0.0088	563.722	2.75106
1497	501	ethylene oxide	C1CO1	100	500	50	10	2	4	1	0	0	0	44.05	1.9491	-0.2671	0.1055	-0.0808	0.3726	0.0088	445.97	2.64931
1498	501	ethylene oxide	C1CO1	100	500	50	20	2	4	1	0	0	0	44.05	1.9491	-0.2671	0.1055	-0.0808	0.3726	0.0088	445.914	2.64925
1499	501	ethylene oxide	C1CO1	100	500	50	100	2	4	1	0	0	0	44.05	1.9491	-0.2671	0.1055	-0.0808	0.3726	0.0088	445.586	2.64893
1500	502	ethylene oxide	C1CO1	0	1000	50	10	2	4	1	0	0	0	44.05	1.9491	-0.2671	0.1055	-0.0808	0.3726	0.0088	840.941	2.92477
1501	502	ethylene oxide	C1CO1	0	1000	50	20	2	4	1	0	0	0	44.05	1.9491	-0.2671	0.1055	-0.0808	0.3726	0.0088	840.769	2.92468
1502	502	ethylene oxide	C1CO1	0	1000	50	100	2	4	1	0	0	0	44.05	1.9491	-0.2671	0.1055	-0.0808	0.3726	0.0088	842.104	2.92537
1503	503	ethylene oxide	C1CO1	20	1000	50	10	2	4	1	0	0	0	44.05	1.9491	-0.2671	0.1055	-0.0808	0.3726	0.0088	530.946	2.72505
1504	503	ethylene oxide	C1CO1	20	1000	50	20	2	4	1	0	0	0	44.05	1.9491	-0.2671	0.1055	-0.0808	0.3726	0.0088	546.902	2.73791
1505	503	ethylene oxide	C1CO1	20	1000	50	100	2	4	1	0	0	0	44.05	1.9491	-0.2671	0.1055	-0.0808	0.3726	0.0088	619.901	2.79232
1506	504	ethylene oxide	C1CO1	50	1000	50	10	2	4	1	0	0	0	44.05	1.9491	-0.2671	0.1055	-0.0808	0.3726	0.0088	592.891	2.77297
1507	504	ethylene oxide	C1CO1	50	1000	50	20	2	4	1	0	0	0	44.05	1.9491	-0.2671	0.1055	-0.0808	0.3726	0.0088	600.701	2.77866
1508	504	ethylene oxide	C1CO1	50	1000	50	100	2	4	1	0	0	0	44.05	1.9491	-0.2671	0.1055	-0.0808	0.3726	0.0088	625.865	2.79648
1509	505	ethylene oxide	C1CO1	100	1000	50	10	2	4	1	0	0	0	44.05	1.9491	-0.2671	0.1055	-0.0808	0.3726	0.0088	521.318	2.7171
1510	505	ethylene oxide	C1CO1	100	1000	50	20	2	4	1	0	0	0	44.05	1.9491	-0.2671	0.1055	-0.0808	0.3726	0.0088	521.127	2.71694
1511	505	ethylene oxide	C1CO1	100	1000	50	100	2	4	1	0	0	0	44.05	1.9491	-0.2671	0.1055	-0.0808	0.3726	0.0088	520.873	2.71673
1512	506	carbon disulfide	CSC	0	100	10	10	1	0	0	0	2	0	76.14	0	-0.2778	-0.0749	-0.1763	0.2028	0.0767	139.361	2.14414
1513	506	carbon disulfide	CSC	0	100	10	20	1	0	0	0	2	0	76.14	0	-0.2778	-0.0749	-0.1763	0.2028	0.0767	139.361	2.14414
1514	506	carbon disulfide	CSC	0	100	10	100	1	0	0	0	2	0	76.14	0	-0.2778	-0.0749	-0.1763	0.2028	0.0767	139.361	2.14414
1515	507	carbon disulfide	CSC	20	100	10	10	1	0	0	0	2	0	76.14	0	-0.2778	-0.0749	-0.1763	0.2028	0.0767	133.907	2.1268
1516	507	carbon disulfide	CSC	20	100	10	20	1	0	0	0	2	0	76.14	0	-0.2778	-0.0749	-0.1763	0.2028	0.0767	133.907	2.1268
1517	507	carbon disulfide	CSC	20	100	10	100	1	0	0	0	2	0	76.14	0	-0.2778	-0.0749	-0.1763	0.2028	0.0767	133.907	2.1268
1518	508	carbon disulfide	CSC	50	100	10	10	1	0	0	0	2	0	76.14	0	-0.2778	-0.0749	-0.1763	0.2028	0.0767	131.788	2.11988
1519	508	carbon disulfide	CSC	50	100	10	20	1	0	0	0	2	0	76.14	0	-0.2778	-0.0749	-0.1763	0.2028	0.0767	131.788	2.11988
1520	508	carbon disulfide	CSC	50	100	10	100	1	0	0	0	2	0	76.14	0	-0.2778	-0.0749	-0.1763	0.2028	0.0767	131.788	2.11988
1521	509	carbon disulfide	CSC	100	100	10	10	1	0	0	0	2	0	76.14	0	-0.2778	-0.0749	-0.1763	0.2028	0.0767	65.1144	1.81368
1522	509	carbon disulfide	CSC	100	100	10	20	1	0	0	0	2	0	76.14	0	-0.2778	-0.0749	-0.1763	0.2028	0.0767	65.1144	1.81368
1523	509	carbon disulfide	CSC	100	100	10	100	1	0	0	0	2	0	76.14	0	-0.2778	-0.0749	-0.1763	0.2028	0.0767	65.1144	1.81368
1524	510	carbon disulfide	CSC	0	500	10	10	1	0	0	0	2	0	76.14	0	-0.2778	-0.0749	-0.1763	0.2028	0.0767	195.24	2.29057
1525	510	carbon disulfide	CSC	0	500	10	20	1	0	0	0	2	0	76.14	0	-0.2778	-0.0749	-0.1763	0.2028	0.0767	195.234	2.29056
1526	510	carbon disulfide	CSC	0	500	10	100	1	0	0	0	2	0	76.14	0	-0.2778	-0.0749	-0.1763	0.2028	0.0767	195.234	2.29056
1527	511	carbon disulfide	CSC	20	500	10	10	1	0	0	0	2	0	76.14	0	-0.2778	-0.0749	-0.1763	0.2028	0.0767	190.883	2.28077
1528	511	carbon disulfide	CSC	20	500	10	20	1	0	0	0	2	0	76.14	0	-0.2778	-0.0749	-0.1763	0.2028	0.0767	190.932	2.28088
1529	511	carbon disulfide	CSC	20	500	10	100	1	0	0	0	2	0	76.14	0	-0.2778	-0.0749	-0.1763	0.2028	0.0767	190.932	2.28088
1530	512	carbon disulfide	CSC	50	500	10	10	1	0	0	0	2	0	76.14	0	-0.2778	-0.0749	-0.1763	0.2028	0.0767	111.303	2.04651
1531	512	carbon disulfide	CSC	50	500	10	20	1	0	0	0	2	0	76.14	0	-0.2778	-0.0749	-0.1763	0.2028	0.0767	111.659	2.04789
1532	512	carbon disulfide	CSC	50	500	10	100	1	0	0	0	2	0	76.14	0	-0.2778	-0.0749	-0.1763	0.2028	0.0767	111.659	2.04789
1533	513	carbon disulfide	CSC	100	500	10	10	1	0	0	0	2	0	76.14	0	-0.2778	-0.0749	-0.1763	0.2028	0.0767	99.4388	1.99756
1534	513	carbon disulfide	CSC	100	500	10	20	1	0	0	0	2	0	76.14	0	-0.2778	-0.0749	-0.1763	0.2028	0.0767	100.049	2.00021
1535	513	carbon disulfide	CSC	100	500	10	100	1	0	0	0	2	0	76.14	0	-0.2778	-0.0749	-0.1763	0.2028	0.0767	100.049	2.00021
1536	514	carbon disulfide	CSC	0	1000	10	10	1	0	0	0	2	0	76.14	0	-0.2778	-0.0749	-0.1763	0.2028	0.0767	181.128	2.25799
1537	514	carbon disulfide	CSC	0	1000	10	20	1	0	0	0	2	0	76.14	0	-0.2778	-0.0749	-0.1763	0.2028	0.0767	180.982	2.25764
1538	514	carbon disulfide	CSC	0	1000	10	100	1	0	0	0	2	0	76.14	0	-0.2778	-0.0749	-0.1763	0.2028	0.0767	180.982	2.25764
1539	515	carbon disulfide	CSC	20	1000	10	10	1	0	0	0	2	0	76.14	0	-0.2778	-0.0749	-0.1763	0.2028	0.0767	177.77	2.24986
1540	515	carbon disulfide	CSC	20	1000	10	20	1	0	0	0	2	0	76.14	0	-0.2778	-0.0749	-0.1763	0.2028	0.0767	17.995	1.25515
1541	515	carbon disulfide	CSC	20	1000	10	100	1	0	0	0	2	0	76.14	0	-0.2778	-0.0749	-0.1763	0.2028	0.0767	17.995	1.25515
1542	516	carbon disulfide	CSC	50	1000	10	10	1	0	0	0	2	0	76.14	0	-0.2778	-0.0749	-0.1763	0.2028	0.0767	116.944	2.06798
1543	516	carbon disulfide	CSC	50	1000	10	20	1	0	0	0	2	0	76.14	0	-0.2778	-0.0749	-0.1763	0.2028	0.0767	119.187	2.07623
1544	516	carbon disulfide	CSC	50	1000	10	100	1	0	0	0	2	0	76.14	0	-0.2778	-0.0749	-0.1763	0.2028	0.0767	119.187	2.07623
1545	517	carbon disulfide	CSC	100	1000	10	10	1	0	0	0	2	0	76.14	0	-0.2778	-0.0749	-0.1763	0.2028	0.0767	119.669	2.07798
1546	517	carbon disulfide	CSC	100	1000	10	20	1	0	0	0	2	0	76.14	0	-0.2778	-0.0749	-0.1763	0.2028	0.0767	124.684	2.09581
1547	517	carbon disulfide	CSC	100	1000	10	100	1	0	0	0	2	0	76.14	0	-0.2778	-0.0749	-0.1763	0.2028	0.0767	124.684	2.09581
1548	518	carbon disulfide	CSC	0	100	25	10	1	0	0	0	2	0	76.14	0	-0.2778	-0.0749	-0.1763	0.2028	0.0767	292.414	2.466
1549	518	carbon disulfide	CSC	0	100	25	20	1	0	0	0	2	0	76.14	0	-0.2778	-0.0749	-0.1763	0.2028	0.0767	412.557	2.61548
1550	518	carbon disulfide	CSC	0	100	25	100	1	0	0	0	2	0	76.14	0	-0.2778	-0.0749	-0.1763	0.2028	0.0767	496.885	2.69626
1551	519	carbon disulfide	CSC	20	100	25	10	1	0	0	0	2	0	76.14	0	-0.2778	-0.0749	-0.1763	0.2028	0.0767	309.309	2.49039
1552	519	carbon disulfide	CSC	20	100	25	20	1	0	0	0	2	0	76.14	0	-0.2778	-0.0749	-0.1763	0.2028	0.0767	400.451	2.60255
1553	519	carbon disulfide	CSC	20	100	25	100	1	0	0	0	2	0	76.14	0	-0.2778	-0.0749	-0.1763	0.2028	0.0767	472.214	2.67414
1554	520	carbon disulfide	CSC	50	100	25	10	1	0	0	0	2	0	76.14	0	-0.2778	-0.0749	-0.1763	0.2028	0.0767	322.191	2.50811
1555	520	carbon disulfide	CSC	50	100	25	20	1	0	0	0	2	0	76.14	0	-0.2778	-0.0749	-0.1763	0.2028	0.0767	427.313	2.63075
1556	520	carbon disulfide	CSC	50	100	25	100	1	0	0	0	2	0	76.14	0	-0.2778	-0.0749	-0.1763	0.2028	0.0767	497.72	2.69699
1557	521	carbon disulfide	CSC	100	100	25	10	1	0	0	0	2	0	76.14	0	-0.2778	-0.0749	-0.1763	0.2028	0.0767	165.193	2.21799
1558	521	carbon disulfide	CSC	100	100	25	20	1	0	0	0	2	0	76.14	0	-0.2778	-0.0749	-0.1763	0.2028	0.0767	180.342	2.2561
1559	521	carbon disulfide	CSC	100	100	25	100	1	0	0	0	2	0	76.14	0	-0.2778	-0.0749	-0.1763	0.2028	0.0767	203.424	2.3084
1560	522	carbon disulfide	CSC	0	500	25	10	1	0	0	0	2	0	76.14	0	-0.2778	-0.0749	-0.1763	0.2028	0.0767	539.026	2.73161
1561	522	carbon disulfide	CSC	0	500	25	20	1	0	0	0	2	0	76.14	0	-0.2778	-0.0749	-0.1763	0.2028	0.0767	554.325	2.74376
1562	522	carbon disulfide	CSC	0	500	25	100	1	0	0	0	2	0	76.14	0	-0.2778	-0.0749	-0.1763	0.2028	0.0767	597.716	2.77649
1563	523	carbon disulfide	CSC	20	500	25	10	1	0	0	0	2	0	76.14	0	-0.2778	-0.0749	-0.1763	0.2028	0.0767	584.205	2.76657
1564	523	carbon disulfide	CSC	20	500	25	20	1	0	0	0	2	0	76.14	0	-0.2778	-0.0749	-0.1763	0.2028	0.0767	587.114	2.76872
1565	523	carbon disulfide	CSC	20	500	25	100	1	0	0	0	2	0	76.14	0	-0.2778	-0.0749	-0.1763	0.2028	0.0767	592.672	2.77281
1566	524	carbon disulfide	CSC	50	500	25	10	1	0	0	0	2	0	76.14	0	-0.2778	-0.0749	-0.1763	0.2028	0.0767	218.851	2.34015
1567	524	carbon disulfide	CSC	50	500	25	20	1	0	0	0	2	0	76.14	0	-0.2778	-0.0749	-0.1763	0.2028	0.0767	266.397	2.42553
1568	524	carbon disulfide	CSC	50	500	25	100	1	0	0	0	2	0	76.14	0	-0.2778	-0.0749	-0.1763	0.2028	0.0767	412.024	2.61492
1569	525	carbon disulfide	CSC	100	500	25	10	1	0	0	0	2	0	76.14	0	-0.2778	-0.0749	-0.1763	0.2028	0.0767	238.651	2.37776
1570	525	carbon disulfide	CSC	100	500	25	20	1	0	0	0	2	0	76.14	0	-0.2778	-0.0749	-0.1763	0.2028	0.0767	256.842	2.40967
1571	525	carbon disulfide	CSC	100	500	25	100	1	0	0	0	2	0	76.14	0	-0.2778	-0.0749	-0.1763	0.2028	0.0767	306.972	2.4871
1572	526	carbon disulfide	CSC	0	1000	25	10	1	0	0	0	2	0	76.14	0	-0.2778	-0.0749	-0.1763	0.2028	0.0767	515.994	2.71264
1573	526	carbon disulfide	CSC	0	1000	25	20	1	0	0	0	2	0	76.14	0	-0.2778	-0.0749	-0.1763	0.2028	0.0767	516.175	2.7128
1574	526	carbon disulfide	CSC	0	1000	25	100	1	0	0	0	2	0	76.14	0	-0.2778	-0.0749	-0.1763	0.2028	0.0767	51.092	1.70835
1575	527	carbon disulfide	CSC	20	1000	25	10	1	0	0	0	2	0	76.14	0	-0.2778	-0.0749	-0.1763	0.2028	0.0767	506.061	2.7042
1576	527	carbon disulfide	CSC	20	1000	25	20	1	0	0	0	2	0	76.14	0	-0.2778	-0.0749	-0.1763	0.2028	0.0767	505.107	2.70338
1577	527	carbon disulfide	CSC	20	1000	25	100	1	0	0	0	2	0	76.14	0	-0.2778	-0.0749	-0.1763	0.2028	0.0767	505.964	2.70412
1578	528	carbon disulfide	CSC	50	1000	25	10	1	0	0	0	2	0	76.14	0	-0.2778	-0.0749	-0.1763	0.2028	0.0767	264.703	2.42276
1579	528	carbon disulfide	CSC	50	1000	25	20	1	0	0	0	2	0	76.14	0	-0.2778	-0.0749	-0.1763	0.2028	0.0767	277.438	2.44317
1580	528	carbon disulfide	CSC	50	1000	25	100	1	0	0	0	2	0	76.14	0	-0.2778	-0.0749	-0.1763	0.2028	0.0767	370.613	2.56892
1581	529	carbon disulfide	CSC	100	1000	25	10	1	0	0	0	2	0	76.14	0	-0.2778	-0.0749	-0.1763	0.2028	0.0767	292.086	2.46551
1582	529	carbon disulfide	CSC	100	1000	25	20	1	0	0	0	2	0	76.14	0	-0.2778	-0.0749	-0.1763	0.2028	0.0767	299.953	2.47705
1583	529	carbon disulfide	CSC	100	1000	25	100	1	0	0	0	2	0	76.14	0	-0.2778	-0.0749	-0.1763	0.2028	0.0767	348.804	2.54258
1584	530	carbon disulfide	CSC	0	100	50	10	1	0	0	0	2	0	76.14	0	-0.2778	-0.0749	-0.1763	0.2028	0.0767	313.3	2.49596
1585	530	carbon disulfide	CSC	0	100	50	20	1	0	0	0	2	0	76.14	0	-0.2778	-0.0749	-0.1763	0.2028	0.0767	486.482	2.68707
1586	530	carbon disulfide	CSC	0	100	50	100	1	0	0	0	2	0	76.14	0	-0.2778	-0.0749	-0.1763	0.2028	0.0767	999.161	2.99964
1587	531	carbon disulfide	CSC	20	100	50	10	1	0	0	0	2	0	76.14	0	-0.2778	-0.0749	-0.1763	0.2028	0.0767	379.395	2.57909
1588	531	carbon disulfide	CSC	20	100	50	20	1	0	0	0	2	0	76.14	0	-0.2778	-0.0749	-0.1763	0.2028	0.0767	535.663	2.72889
1589	531	carbon disulfide	CSC	20	100	50	100	1	0	0	0	2	0	76.14	0	-0.2778	-0.0749	-0.1763	0.2028	0.0767	999.564	2.99981
1590	532	carbon disulfide	CSC	50	100	50	10	1	0	0	0	2	0	76.14	0	-0.2778	-0.0749	-0.1763	0.2028	0.0767	435.792	2.63928
1591	532	carbon disulfide	CSC	50	100	50	20	1	0	0	0	2	0	76.14	0	-0.2778	-0.0749	-0.1763	0.2028	0.0767	565.409	2.75236
1592	532	carbon disulfide	CSC	50	100	50	100	1	0	0	0	2	0	76.14	0	-0.2778	-0.0749	-0.1763	0.2028	0.0767	985.125	2.99349
1593	533	carbon disulfide	CSC	100	100	50	10	1	0	0	0	2	0	76.14	0	-0.2778	-0.0749	-0.1763	0.2028	0.0767	298.939	2.47558
1594	533	carbon disulfide	CSC	100	100	50	20	1	0	0	0	2	0	76.14	0	-0.2778	-0.0749	-0.1763	0.2028	0.0767	326.437	2.5138
1595	533	carbon disulfide	CSC	100	100	50	100	1	0	0	0	2	0	76.14	0	-0.2778	-0.0749	-0.1763	0.2028	0.0767	412.782	2.61572
1596	534	carbon disulfide	CSC	0	500	50	10	1	0	0	0	2	0	76.14	0	-0.2778	-0.0749	-0.1763	0.2028	0.0767	638.355	2.80506
1597	534	carbon disulfide	CSC	0	500	50	20	1	0	0	0	2	0	76.14	0	-0.2778	-0.0749	-0.1763	0.2028	0.0767	663.244	2.82167
1598	534	carbon disulfide	CSC	0	500	50	100	1	0	0	0	2	0	76.14	0	-0.2778	-0.0749	-0.1763	0.2028	0.0767	865.202	2.93712
1599	535	carbon disulfide	CSC	20	500	50	10	1	0	0	0	2	0	76.14	0	-0.2778	-0.0749	-0.1763	0.2028	0.0767	694.909	2.84193
1600	535	carbon disulfide	CSC	20	500	50	20	1	0	0	0	2	0	76.14	0	-0.2778	-0.0749	-0.1763	0.2028	0.0767	717.941	2.85609
1601	535	carbon disulfide	CSC	20	500	50	100	1	0	0	0	2	0	76.14	0	-0.2778	-0.0749	-0.1763	0.2028	0.0767	882.1	2.94552
1602	536	carbon disulfide	CSC	50	500	50	10	1	0	0	0	2	0	76.14	0	-0.2778	-0.0749	-0.1763	0.2028	0.0767	374.302	2.57322
1603	536	carbon disulfide	CSC	50	500	50	20	1	0	0	0	2	0	76.14	0	-0.2778	-0.0749	-0.1763	0.2028	0.0767	406.89	2.60948
1604	536	carbon disulfide	CSC	50	500	50	100	1	0	0	0	2	0	76.14	0	-0.2778	-0.0749	-0.1763	0.2028	0.0767	621.264	2.79328
1605	537	carbon disulfide	CSC	100	500	50	10	1	0	0	0	2	0	76.14	0	-0.2778	-0.0749	-0.1763	0.2028	0.0767	435.311	2.6388
1606	537	carbon disulfide	CSC	100	500	50	20	1	0	0	0	2	0	76.14	0	-0.2778	-0.0749	-0.1763	0.2028	0.0767	441.756	2.64518
1607	537	carbon disulfide	CSC	100	500	50	100	1	0	0	0	2	0	76.14	0	-0.2778	-0.0749	-0.1763	0.2028	0.0767	837.073	2.92276
1608	538	carbon disulfide	CSC	0	1000	50	10	1	0	0	0	2	0	76.14	0	-0.2778	-0.0749	-0.1763	0.2028	0.0767	804.769	2.90567
1609	538	carbon disulfide	CSC	0	1000	50	20	1	0	0	0	2	0	76.14	0	-0.2778	-0.0749	-0.1763	0.2028	0.0767	805.331	2.90597
1610	538	carbon disulfide	CSC	0	1000	50	100	1	0	0	0	2	0	76.14	0	-0.2778	-0.0749	-0.1763	0.2028	0.0767	862.111	2.93556
1611	539	carbon disulfide	CSC	20	1000	50	10	1	0	0	0	2	0	76.14	0	-0.2778	-0.0749	-0.1763	0.2028	0.0767	846.695	2.92773
1612	539	carbon disulfide	CSC	20	1000	50	20	1	0	0	0	2	0	76.14	0	-0.2778	-0.0749	-0.1763	0.2028	0.0767	851.328	2.9301
1613	539	carbon disulfide	CSC	20	1000	50	100	1	0	0	0	2	0	76.14	0	-0.2778	-0.0749	-0.1763	0.2028	0.0767	885.919	2.94739
1614	540	carbon disulfide	CSC	50	1000	50	10	1	0	0	0	2	0	76.14	0	-0.2778	-0.0749	-0.1763	0.2028	0.0767	448.762	2.65202
1615	540	carbon disulfide	CSC	50	1000	50	20	1	0	0	0	2	0	76.14	0	-0.2778	-0.0749	-0.1763	0.2028	0.0767	476.963	2.67848
1616	540	carbon disulfide	CSC	50	1000	50	100	1	0	0	0	2	0	76.14	0	-0.2778	-0.0749	-0.1763	0.2028	0.0767	583.941	2.76637
1617	541	carbon disulfide	CSC	100	1000	50	10	1	0	0	0	2	0	76.14	0	-0.2778	-0.0749	-0.1763	0.2028	0.0767	524.45	2.7197
1618	541	carbon disulfide	CSC	100	1000	50	20	1	0	0	0	2	0	76.14	0	-0.2778	-0.0749	-0.1763	0.2028	0.0767	535.322	2.72862
1619	541	carbon disulfide	CSC	100	1000	50	100	1	0	0	0	2	0	76.14	0	-0.2778	-0.0749	-0.1763	0.2028	0.0767	600.682	2.77864
1620	542	hydrogen	[H][H]	0	100	10	10	0	2	0	0	0	0	2.02	0	-0.4339	0.1001	-0.1669	0.534	0.0261	23.2129	1.36573
1621	542	hydrogen	[H][H]	0	100	10	20	0	2	0	0	0	0	2.02	0	-0.4339	0.1001	-0.1669	0.534	0.0261	23.194	1.36538
1622	542	hydrogen	[H][H]	0	100	10	100	0	2	0	0	0	0	2.02	0	-0.4339	0.1001	-0.1669	0.534	0.0261	23.201	1.36551
1623	543	hydrogen	[H][H]	20	100	10	10	0	2	0	0	0	0	2.02	0	-0.4339	0.1001	-0.1669	0.534	0.0261	22.4529	1.35127
1624	543	hydrogen	[H][H]	20	100	10	20	0	2	0	0	0	0	2.02	0	-0.4339	0.1001	-0.1669	0.534	0.0261	22.5467	1.35308
1625	543	hydrogen	[H][H]	20	100	10	100	0	2	0	0	0	0	2.02	0	-0.4339	0.1001	-0.1669	0.534	0.0261	22.4596	1.3514
1626	544	hydrogen	[H][H]	50	100	10	10	0	2	0	0	0	0	2.02	0	-0.4339	0.1001	-0.1669	0.534	0.0261	21.4882	1.3322
1627	544	hydrogen	[H][H]	50	100	10	20	0	2	0	0	0	0	2.02	0	-0.4339	0.1001	-0.1669	0.534	0.0261	21.484	1.33212
1628	544	hydrogen	[H][H]	50	100	10	100	0	2	0	0	0	0	2.02	0	-0.4339	0.1001	-0.1669	0.534	0.0261	21.4882	1.3322
1629	545	hydrogen	[H][H]	0	500	10	10	0	2	0	0	0	0	2.02	0	-0.4339	0.1001	-0.1669	0.534	0.0261	48.8219	1.68861
1630	545	hydrogen	[H][H]	0	500	10	20	0	2	0	0	0	0	2.02	0	-0.4339	0.1001	-0.1669	0.534	0.0261	48.8116	1.68852
1631	545	hydrogen	[H][H]	0	500	10	100	0	2	0	0	0	0	2.02	0	-0.4339	0.1001	-0.1669	0.534	0.0261	48.8266	1.68866
1632	546	hydrogen	[H][H]	20	500	10	10	0	2	0	0	0	0	2.02	0	-0.4339	0.1001	-0.1669	0.534	0.0261	47.0411	1.67248
1633	546	hydrogen	[H][H]	20	500	10	20	0	2	0	0	0	0	2.02	0	-0.4339	0.1001	-0.1669	0.534	0.0261	47.047	1.67253
1634	546	hydrogen	[H][H]	20	500	10	100	0	2	0	0	0	0	2.02	0	-0.4339	0.1001	-0.1669	0.534	0.0261	47.0454	1.67252
1635	547	hydrogen	[H][H]	50	500	10	10	0	2	0	0	0	0	2.02	0	-0.4339	0.1001	-0.1669	0.534	0.0261	44.6655	1.64997
1636	547	hydrogen	[H][H]	50	500	10	20	0	2	0	0	0	0	2.02	0	-0.4339	0.1001	-0.1669	0.534	0.0261	44.6374	1.6497
1637	547	hydrogen	[H][H]	50	500	10	100	0	2	0	0	0	0	2.02	0	-0.4339	0.1001	-0.1669	0.534	0.0261	44.672	1.65004
1638	548	hydrogen	[H][H]	100	500	10	10	0	2	0	0	0	0	2.02	0	-0.4339	0.1001	-0.1669	0.534	0.0261	41.3345	1.61631
1639	548	hydrogen	[H][H]	100	500	10	20	0	2	0	0	0	0	2.02	0	-0.4339	0.1001	-0.1669	0.534	0.0261	41.387	1.61686
1640	548	hydrogen	[H][H]	100	500	10	100	0	2	0	0	0	0	2.02	0	-0.4339	0.1001	-0.1669	0.534	0.0261	41.3396	1.61637
1641	549	hydrogen	[H][H]	0	1000	10	10	0	2	0	0	0	0	2.02	0	-0.4339	0.1001	-0.1669	0.534	0.0261	72.4017	1.85975
1642	549	hydrogen	[H][H]	0	1000	10	20	0	2	0	0	0	0	2.02	0	-0.4339	0.1001	-0.1669	0.534	0.0261	72.4346	1.85995
1643	549	hydrogen	[H][H]	0	1000	10	100	0	2	0	0	0	0	2.02	0	-0.4339	0.1001	-0.1669	0.534	0.0261	72.4617	1.86011
1644	550	hydrogen	[H][H]	20	1000	10	10	0	2	0	0	0	0	2.02	0	-0.4339	0.1001	-0.1669	0.534	0.0261	69.6759	1.84308
1645	550	hydrogen	[H][H]	20	1000	10	20	0	2	0	0	0	0	2.02	0	-0.4339	0.1001	-0.1669	0.534	0.0261	69.6725	1.84306
1646	550	hydrogen	[H][H]	20	1000	10	100	0	2	0	0	0	0	2.02	0	-0.4339	0.1001	-0.1669	0.534	0.0261	69.6719	1.84306
1647	551	hydrogen	[H][H]	50	1000	10	10	0	2	0	0	0	0	2.02	0	-0.4339	0.1001	-0.1669	0.534	0.0261	65.8793	1.81875
1648	551	hydrogen	[H][H]	50	1000	10	20	0	2	0	0	0	0	2.02	0	-0.4339	0.1001	-0.1669	0.534	0.0261	65.8259	1.8184
1649	551	hydrogen	[H][H]	50	1000	10	100	0	2	0	0	0	0	2.02	0	-0.4339	0.1001	-0.1669	0.534	0.0261	65.8811	1.81876
1650	552	hydrogen	[H][H]	100	1000	10	10	0	2	0	0	0	0	2.02	0	-0.4339	0.1001	-0.1669	0.534	0.0261	60.0331	1.77839
1651	552	hydrogen	[H][H]	100	1000	10	20	0	2	0	0	0	0	2.02	0	-0.4339	0.1001	-0.1669	0.534	0.0261	59.9775	1.77799
1652	552	hydrogen	[H][H]	100	1000	10	100	0	2	0	0	0	0	2.02	0	-0.4339	0.1001	-0.1669	0.534	0.0261	60.6223	1.78263
1653	553	hydrogen	[H][H]	0	100	25	10	0	2	0	0	0	0	2.02	0	-0.4339	0.1001	-0.1669	0.534	0.0261	61.2577	1.78716
1654	553	hydrogen	[H][H]	0	100	25	20	0	2	0	0	0	0	2.02	0	-0.4339	0.1001	-0.1669	0.534	0.0261	61.2688	1.78724
1655	553	hydrogen	[H][H]	0	100	25	100	0	2	0	0	0	0	2.02	0	-0.4339	0.1001	-0.1669	0.534	0.0261	60.7662	1.78366
1656	554	hydrogen	[H][H]	20	100	25	10	0	2	0	0	0	0	2.02	0	-0.4339	0.1001	-0.1669	0.534	0.0261	58.9707	1.77064
1657	554	hydrogen	[H][H]	20	100	25	20	0	2	0	0	0	0	2.02	0	-0.4339	0.1001	-0.1669	0.534	0.0261	58.9774	1.77069
1658	554	hydrogen	[H][H]	20	100	25	100	0	2	0	0	0	0	2.02	0	-0.4339	0.1001	-0.1669	0.534	0.0261	58.6485	1.76826
1659	555	hydrogen	[H][H]	50	100	25	10	0	2	0	0	0	0	2.02	0	-0.4339	0.1001	-0.1669	0.534	0.0261	55.8455	1.74699
1660	555	hydrogen	[H][H]	50	100	25	20	0	2	0	0	0	0	2.02	0	-0.4339	0.1001	-0.1669	0.534	0.0261	55.8909	1.74734
1661	555	hydrogen	[H][H]	50	100	25	100	0	2	0	0	0	0	2.02	0	-0.4339	0.1001	-0.1669	0.534	0.0261	55.7238	1.74604
1662	556	hydrogen	[H][H]	100	100	25	10	0	2	0	0	0	0	2.02	0	-0.4339	0.1001	-0.1669	0.534	0.0261	51.5937	1.7126
1663	556	hydrogen	[H][H]	100	100	25	20	0	2	0	0	0	0	2.02	0	-0.4339	0.1001	-0.1669	0.534	0.0261	51.567	1.71237
1664	556	hydrogen	[H][H]	100	100	25	100	0	2	0	0	0	0	2.02	0	-0.4339	0.1001	-0.1669	0.534	0.0261	51.5536	1.71226
1665	557	hydrogen	[H][H]	0	500	25	10	0	2	0	0	0	0	2.02	0	-0.4339	0.1001	-0.1669	0.534	0.0261	141.421	2.15051
1666	557	hydrogen	[H][H]	0	500	25	20	0	2	0	0	0	0	2.02	0	-0.4339	0.1001	-0.1669	0.534	0.0261	141.415	2.1505
1667	557	hydrogen	[H][H]	0	500	25	100	0	2	0	0	0	0	2.02	0	-0.4339	0.1001	-0.1669	0.534	0.0261	141.497	2.15075
1668	558	hydrogen	[H][H]	20	500	25	10	0	2	0	0	0	0	2.02	0	-0.4339	0.1001	-0.1669	0.534	0.0261	136.62	2.13551
1669	558	hydrogen	[H][H]	20	500	25	20	0	2	0	0	0	0	2.02	0	-0.4339	0.1001	-0.1669	0.534	0.0261	136.634	2.13556
1670	558	hydrogen	[H][H]	20	500	25	100	0	2	0	0	0	0	2.02	0	-0.4339	0.1001	-0.1669	0.534	0.0261	136.611	2.13549
1671	559	hydrogen	[H][H]	50	500	25	10	0	2	0	0	0	0	2.02	0	-0.4339	0.1001	-0.1669	0.534	0.0261	130.452	2.11545
1672	559	hydrogen	[H][H]	50	500	25	20	0	2	0	0	0	0	2.02	0	-0.4339	0.1001	-0.1669	0.534	0.0261	130.448	2.11544
1673	559	hydrogen	[H][H]	50	500	25	100	0	2	0	0	0	0	2.02	0	-0.4339	0.1001	-0.1669	0.534	0.0261	130.448	2.11544
1674	560	hydrogen	[H][H]	100	500	25	10	0	2	0	0	0	0	2.02	0	-0.4339	0.1001	-0.1669	0.534	0.0261	121.002	2.08279
1675	560	hydrogen	[H][H]	100	500	25	20	0	2	0	0	0	0	2.02	0	-0.4339	0.1001	-0.1669	0.534	0.0261	121.259	2.08371
1676	560	hydrogen	[H][H]	100	500	25	100	0	2	0	0	0	0	2.02	0	-0.4339	0.1001	-0.1669	0.534	0.0261	120.713	2.08175
1677	561	hydrogen	[H][H]	0	1000	25	10	0	2	0	0	0	0	2.02	0	-0.4339	0.1001	-0.1669	0.534	0.0261	198.423	2.29759
1678	561	hydrogen	[H][H]	0	1000	25	20	0	2	0	0	0	0	2.02	0	-0.4339	0.1001	-0.1669	0.534	0.0261	198.42	2.29759
1679	561	hydrogen	[H][H]	0	1000	25	100	0	2	0	0	0	0	2.02	0	-0.4339	0.1001	-0.1669	0.534	0.0261	198.42	2.29759
1680	562	hydrogen	[H][H]	20	1000	25	10	0	2	0	0	0	0	2.02	0	-0.4339	0.1001	-0.1669	0.534	0.0261	192.249	2.28386
1681	562	hydrogen	[H][H]	20	1000	25	20	0	2	0	0	0	0	2.02	0	-0.4339	0.1001	-0.1669	0.534	0.0261	191.895	2.28306
1682	562	hydrogen	[H][H]	20	1000	25	100	0	2	0	0	0	0	2.02	0	-0.4339	0.1001	-0.1669	0.534	0.0261	191.912	2.2831
1683	563	hydrogen	[H][H]	50	1000	25	10	0	2	0	0	0	0	2.02	0	-0.4339	0.1001	-0.1669	0.534	0.0261	184.459	2.2659
1684	563	hydrogen	[H][H]	50	1000	25	20	0	2	0	0	0	0	2.02	0	-0.4339	0.1001	-0.1669	0.534	0.0261	184.314	2.26556
1685	563	hydrogen	[H][H]	50	1000	25	100	0	2	0	0	0	0	2.02	0	-0.4339	0.1001	-0.1669	0.534	0.0261	184.723	2.26652
1686	564	hydrogen	[H][H]	100	1000	25	10	0	2	0	0	0	0	2.02	0	-0.4339	0.1001	-0.1669	0.534	0.0261	173.098	2.23829
1687	564	hydrogen	[H][H]	100	1000	25	20	0	2	0	0	0	0	2.02	0	-0.4339	0.1001	-0.1669	0.534	0.0261	173.094	2.23828
1688	564	hydrogen	[H][H]	100	1000	25	100	0	2	0	0	0	0	2.02	0	-0.4339	0.1001	-0.1669	0.534	0.0261	173.116	2.23834
1689	565	hydrogen	[H][H]	0	100	50	10	0	2	0	0	0	0	2.02	0	-0.4339	0.1001	-0.1669	0.534	0.0261	135.07	2.13056
1690	565	hydrogen	[H][H]	0	100	50	20	0	2	0	0	0	0	2.02	0	-0.4339	0.1001	-0.1669	0.534	0.0261	134.654	2.12922
1691	565	hydrogen	[H][H]	0	100	50	100	0	2	0	0	0	0	2.02	0	-0.4339	0.1001	-0.1669	0.534	0.0261	134.792	2.12966
1692	566	hydrogen	[H][H]	20	100	50	10	0	2	0	0	0	0	2.02	0	-0.4339	0.1001	-0.1669	0.534	0.0261	130.95	2.11711
1693	566	hydrogen	[H][H]	20	100	50	20	0	2	0	0	0	0	2.02	0	-0.4339	0.1001	-0.1669	0.534	0.0261	105.348	2.02263
1694	566	hydrogen	[H][H]	20	100	50	100	0	2	0	0	0	0	2.02	0	-0.4339	0.1001	-0.1669	0.534	0.0261	130.604	2.11596
1695	567	hydrogen	[H][H]	50	100	50	10	0	2	0	0	0	0	2.02	0	-0.4339	0.1001	-0.1669	0.534	0.0261	125.158	2.09746
1696	567	hydrogen	[H][H]	50	100	50	20	0	2	0	0	0	0	2.02	0	-0.4339	0.1001	-0.1669	0.534	0.0261	125.14	2.0974
1697	567	hydrogen	[H][H]	50	100	50	100	0	2	0	0	0	0	2.02	0	-0.4339	0.1001	-0.1669	0.534	0.0261	124.878	2.09649
1698	568	hydrogen	[H][H]	100	100	50	10	0	2	0	0	0	0	2.02	0	-0.4339	0.1001	-0.1669	0.534	0.0261	116.313	2.06563
1699	568	hydrogen	[H][H]	100	100	50	20	0	2	0	0	0	0	2.02	0	-0.4339	0.1001	-0.1669	0.534	0.0261	116.333	2.0657
1700	568	hydrogen	[H][H]	100	100	50	100	0	2	0	0	0	0	2.02	0	-0.4339	0.1001	-0.1669	0.534	0.0261	116.26	2.06543
1701	569	hydrogen	[H][H]	0	500	50	10	0	2	0	0	0	0	2.02	0	-0.4339	0.1001	-0.1669	0.534	0.0261	266.004	2.42489
1702	569	hydrogen	[H][H]	0	500	50	20	0	2	0	0	0	0	2.02	0	-0.4339	0.1001	-0.1669	0.534	0.0261	279.021	2.44564
1703	569	hydrogen	[H][H]	0	500	50	100	0	2	0	0	0	0	2.02	0	-0.4339	0.1001	-0.1669	0.534	0.0261	277.33	2.443
1704	570	hydrogen	[H][H]	20	500	50	10	0	2	0	0	0	0	2.02	0	-0.4339	0.1001	-0.1669	0.534	0.0261	266.176	2.42517
1705	570	hydrogen	[H][H]	20	500	50	20	0	2	0	0	0	0	2.02	0	-0.4339	0.1001	-0.1669	0.534	0.0261	271.676	2.43405
1706	570	hydrogen	[H][H]	20	500	50	100	0	2	0	0	0	0	2.02	0	-0.4339	0.1001	-0.1669	0.534	0.0261	270.351	2.43193
1707	571	hydrogen	[H][H]	50	500	50	10	0	2	0	0	0	0	2.02	0	-0.4339	0.1001	-0.1669	0.534	0.0261	258.802	2.41297
1708	571	hydrogen	[H][H]	50	500	50	20	0	2	0	0	0	0	2.02	0	-0.4339	0.1001	-0.1669	0.534	0.0261	262.005	2.41831
1709	571	hydrogen	[H][H]	50	500	50	100	0	2	0	0	0	0	2.02	0	-0.4339	0.1001	-0.1669	0.534	0.0261	261.861	2.41807
1710	572	hydrogen	[H][H]	100	500	50	10	0	2	0	0	0	0	2.02	0	-0.4339	0.1001	-0.1669	0.534	0.0261	246.037	2.391
1711	572	hydrogen	[H][H]	100	500	50	20	0	2	0	0	0	0	2.02	0	-0.4339	0.1001	-0.1669	0.534	0.0261	246.866	2.39246
1712	572	hydrogen	[H][H]	100	500	50	100	0	2	0	0	0	0	2.02	0	-0.4339	0.1001	-0.1669	0.534	0.0261	246.672	2.39212
1713	573	hydrogen	[H][H]	0	1000	50	10	0	2	0	0	0	0	2.02	0	-0.4339	0.1001	-0.1669	0.534	0.0261	356.834	2.55247
1714	573	hydrogen	[H][H]	0	1000	50	20	0	2	0	0	0	0	2.02	0	-0.4339	0.1001	-0.1669	0.534	0.0261	379.332	2.57902
1715	573	hydrogen	[H][H]	0	1000	50	100	0	2	0	0	0	0	2.02	0	-0.4339	0.1001	-0.1669	0.534	0.0261	379.069	2.57872
1716	574	hydrogen	[H][H]	20	1000	50	10	0	2	0	0	0	0	2.02	0	-0.4339	0.1001	-0.1669	0.534	0.0261	359.28	2.55543
1717	574	hydrogen	[H][H]	20	1000	50	20	0	2	0	0	0	0	2.02	0	-0.4339	0.1001	-0.1669	0.534	0.0261	368.536	2.56648
1718	574	hydrogen	[H][H]	20	1000	50	100	0	2	0	0	0	0	2.02	0	-0.4339	0.1001	-0.1669	0.534	0.0261	370.174	2.56841
1719	575	hydrogen	[H][H]	50	1000	50	10	0	2	0	0	0	0	2.02	0	-0.4339	0.1001	-0.1669	0.534	0.0261	349.163	2.54303
1720	575	hydrogen	[H][H]	50	1000	50	20	0	2	0	0	0	0	2.02	0	-0.4339	0.1001	-0.1669	0.534	0.0261	355.892	2.55132
1721	575	hydrogen	[H][H]	50	1000	50	100	0	2	0	0	0	0	2.02	0	-0.4339	0.1001	-0.1669	0.534	0.0261	354.849	2.55004
1722	576	hydrogen	[H][H]	100	1000	50	10	0	2	0	0	0	0	2.02	0	-0.4339	0.1001	-0.1669	0.534	0.0261	332.383	2.52164
1723	576	hydrogen	[H][H]	100	1000	50	20	0	2	0	0	0	0	2.02	0	-0.4339	0.1001	-0.1669	0.534	0.0261	338.824	2.52997
1724	576	hydrogen	[H][H]	100	1000	50	100	0	2	0	0	0	0	2.02	0	-0.4339	0.1001	-0.1669	0.534	0.0261	338.618	2.52971
1725	577	hydrogen sulfide	S	0	500	10	10	0	2	0	0	1	0	34.08	1.4269	-0.2615	0.0197	-0.1209	0.2812	0.026	61.3276	1.78766
1726	577	hydrogen sulfide	S	0	500	10	20	0	2	0	0	1	0	34.08	1.4269	-0.2615	0.0197	-0.1209	0.2812	0.026	61.2666	1.78722
1727	577	hydrogen sulfide	S	0	500	10	100	0	2	0	0	1	0	34.08	1.4269	-0.2615	0.0197	-0.1209	0.2812	0.026	61.2666	1.78722
1728	578	hydrogen sulfide	S	20	500	10	10	0	2	0	0	1	0	34.08	1.4269	-0.2615	0.0197	-0.1209	0.2812	0.026	53.7143	1.73009
1729	578	hydrogen sulfide	S	20	500	10	20	0	2	0	0	1	0	34.08	1.4269	-0.2615	0.0197	-0.1209	0.2812	0.026	53.707	1.73003
1730	578	hydrogen sulfide	S	20	500	10	100	0	2	0	0	1	0	34.08	1.4269	-0.2615	0.0197	-0.1209	0.2812	0.026	53.707	1.73003
1731	579	hydrogen sulfide	S	0	1000	10	10	0	2	0	0	1	0	34.08	1.4269	-0.2615	0.0197	-0.1209	0.2812	0.026	71.6079	1.85496
1732	579	hydrogen sulfide	S	0	1000	10	20	0	2	0	0	1	0	34.08	1.4269	-0.2615	0.0197	-0.1209	0.2812	0.026	71.7322	1.85571
1733	579	hydrogen sulfide	S	0	1000	10	100	0	2	0	0	1	0	34.08	1.4269	-0.2615	0.0197	-0.1209	0.2812	0.026	71.7463	1.8558
1734	580	hydrogen sulfide	S	20	1000	10	10	0	2	0	0	1	0	34.08	1.4269	-0.2615	0.0197	-0.1209	0.2812	0.026	63.5911	1.8034
1735	580	hydrogen sulfide	S	20	1000	10	20	0	2	0	0	1	0	34.08	1.4269	-0.2615	0.0197	-0.1209	0.2812	0.026	63.5341	1.80301
1736	580	hydrogen sulfide	S	20	1000	10	100	0	2	0	0	1	0	34.08	1.4269	-0.2615	0.0197	-0.1209	0.2812	0.026	63.5226	1.80293
1737	581	hydrogen sulfide	S	50	1000	10	10	0	2	0	0	1	0	34.08	1.4269	-0.2615	0.0197	-0.1209	0.2812	0.026	54.3105	1.73488
1738	581	hydrogen sulfide	S	50	1000	10	20	0	2	0	0	1	0	34.08	1.4269	-0.2615	0.0197	-0.1209	0.2812	0.026	54.3105	1.73488
1739	581	hydrogen sulfide	S	50	1000	10	100	0	2	0	0	1	0	34.08	1.4269	-0.2615	0.0197	-0.1209	0.2812	0.026	54.3105	1.73488
1740	582	hydrogen sulfide	S	100	1000	10	10	0	2	0	0	1	0	34.08	1.4269	-0.2615	0.0197	-0.1209	0.2812	0.026	22.9224	1.36026
1741	582	hydrogen sulfide	S	100	1000	10	20	0	2	0	0	1	0	34.08	1.4269	-0.2615	0.0197	-0.1209	0.2812	0.026	29.9219	1.47599
1742	582	hydrogen sulfide	S	100	1000	10	100	0	2	0	0	1	0	34.08	1.4269	-0.2615	0.0197	-0.1209	0.2812	0.026	22.9197	1.36021
1743	583	hydrogen sulfide	S	0	500	25	10	0	2	0	0	1	0	34.08	1.4269	-0.2615	0.0197	-0.1209	0.2812	0.026	183.329	2.26323
1744	583	hydrogen sulfide	S	0	500	25	20	0	2	0	0	1	0	34.08	1.4269	-0.2615	0.0197	-0.1209	0.2812	0.026	183.102	2.26269
1745	583	hydrogen sulfide	S	0	500	25	100	0	2	0	0	1	0	34.08	1.4269	-0.2615	0.0197	-0.1209	0.2812	0.026	183.031	2.26252
1746	584	hydrogen sulfide	S	20	500	25	10	0	2	0	0	1	0	34.08	1.4269	-0.2615	0.0197	-0.1209	0.2812	0.026	157.696	2.19782
1747	584	hydrogen sulfide	S	20	500	25	20	0	2	0	0	1	0	34.08	1.4269	-0.2615	0.0197	-0.1209	0.2812	0.026	157.743	2.19795
1748	584	hydrogen sulfide	S	20	500	25	100	0	2	0	0	1	0	34.08	1.4269	-0.2615	0.0197	-0.1209	0.2812	0.026	157.717	2.19788
1749	585	hydrogen sulfide	S	50	500	25	10	0	2	0	0	1	0	34.08	1.4269	-0.2615	0.0197	-0.1209	0.2812	0.026	40.3138	1.60545
1750	585	hydrogen sulfide	S	50	500	25	20	0	2	0	0	1	0	34.08	1.4269	-0.2615	0.0197	-0.1209	0.2812	0.026	40.3325	1.60566
1751	585	hydrogen sulfide	S	50	500	25	100	0	2	0	0	1	0	34.08	1.4269	-0.2615	0.0197	-0.1209	0.2812	0.026	40.2954	1.60526
1752	586	hydrogen sulfide	S	100	500	25	10	0	2	0	0	1	0	34.08	1.4269	-0.2615	0.0197	-0.1209	0.2812	0.026	36.532	1.56267
1753	586	hydrogen sulfide	S	100	500	25	20	0	2	0	0	1	0	34.08	1.4269	-0.2615	0.0197	-0.1209	0.2812	0.026	36.5533	1.56293
1754	586	hydrogen sulfide	S	100	500	25	100	0	2	0	0	1	0	34.08	1.4269	-0.2615	0.0197	-0.1209	0.2812	0.026	36.5344	1.5627
1755	587	hydrogen sulfide	S	0	1000	25	10	0	2	0	0	1	0	34.08	1.4269	-0.2615	0.0197	-0.1209	0.2812	0.026	211.543	2.3254
1756	587	hydrogen sulfide	S	0	1000	25	20	0	2	0	0	1	0	34.08	1.4269	-0.2615	0.0197	-0.1209	0.2812	0.026	211.643	2.3256
1757	587	hydrogen sulfide	S	0	1000	25	100	0	2	0	0	1	0	34.08	1.4269	-0.2615	0.0197	-0.1209	0.2812	0.026	211.546	2.3254
1758	588	hydrogen sulfide	S	20	1000	25	10	0	2	0	0	1	0	34.08	1.4269	-0.2615	0.0197	-0.1209	0.2812	0.026	185.721	2.26886
1759	588	hydrogen sulfide	S	20	1000	25	20	0	2	0	0	1	0	34.08	1.4269	-0.2615	0.0197	-0.1209	0.2812	0.026	185.781	2.269
1760	588	hydrogen sulfide	S	20	1000	25	100	0	2	0	0	1	0	34.08	1.4269	-0.2615	0.0197	-0.1209	0.2812	0.026	185.596	2.26857
1761	589	hydrogen sulfide	S	50	1000	25	10	0	2	0	0	1	0	34.08	1.4269	-0.2615	0.0197	-0.1209	0.2812	0.026	156.703	2.19508
1762	589	hydrogen sulfide	S	50	1000	25	20	0	2	0	0	1	0	34.08	1.4269	-0.2615	0.0197	-0.1209	0.2812	0.026	156.711	2.1951
1763	589	hydrogen sulfide	S	50	1000	25	100	0	2	0	0	1	0	34.08	1.4269	-0.2615	0.0197	-0.1209	0.2812	0.026	156.67	2.19499
1764	590	hydrogen sulfide	S	100	1000	25	10	0	2	0	0	1	0	34.08	1.4269	-0.2615	0.0197	-0.1209	0.2812	0.026	58.2901	1.76559
1765	590	hydrogen sulfide	S	100	1000	25	20	0	2	0	0	1	0	34.08	1.4269	-0.2615	0.0197	-0.1209	0.2812	0.026	58.3403	1.76597
1766	590	hydrogen sulfide	S	100	1000	25	100	0	2	0	0	1	0	34.08	1.4269	-0.2615	0.0197	-0.1209	0.2812	0.026	58.3065	1.76572
1767	591	hydrogen sulfide	S	0	100	50	10	0	2	0	0	1	0	34.08	1.4269	-0.2615	0.0197	-0.1209	0.2812	0.026	39.4513	1.59606
1768	591	hydrogen sulfide	S	0	100	50	20	0	2	0	0	1	0	34.08	1.4269	-0.2615	0.0197	-0.1209	0.2812	0.026	39.4486	1.59603
1769	591	hydrogen sulfide	S	0	100	50	100	0	2	0	0	1	0	34.08	1.4269	-0.2615	0.0197	-0.1209	0.2812	0.026	39.4484	1.59603
1770	592	hydrogen sulfide	S	20	100	50	10	0	2	0	0	1	0	34.08	1.4269	-0.2615	0.0197	-0.1209	0.2812	0.026	38.3816	1.58412
1771	592	hydrogen sulfide	S	20	100	50	20	0	2	0	0	1	0	34.08	1.4269	-0.2615	0.0197	-0.1209	0.2812	0.026	38.3945	1.58427
1772	592	hydrogen sulfide	S	20	100	50	100	0	2	0	0	1	0	34.08	1.4269	-0.2615	0.0197	-0.1209	0.2812	0.026	38.4209	1.58457
1773	593	hydrogen sulfide	S	50	100	50	10	0	2	0	0	1	0	34.08	1.4269	-0.2615	0.0197	-0.1209	0.2812	0.026	36.2511	1.55932
1774	593	hydrogen sulfide	S	50	100	50	20	0	2	0	0	1	0	34.08	1.4269	-0.2615	0.0197	-0.1209	0.2812	0.026	36.2441	1.55924
1775	593	hydrogen sulfide	S	50	100	50	100	0	2	0	0	1	0	34.08	1.4269	-0.2615	0.0197	-0.1209	0.2812	0.026	36.2604	1.55943
1776	594	hydrogen sulfide	S	100	100	50	10	0	2	0	0	1	0	34.08	1.4269	-0.2615	0.0197	-0.1209	0.2812	0.026	33.3626	1.52326
1777	594	hydrogen sulfide	S	100	100	50	20	0	2	0	0	1	0	34.08	1.4269	-0.2615	0.0197	-0.1209	0.2812	0.026	33.3625	1.52326
1778	594	hydrogen sulfide	S	100	100	50	100	0	2	0	0	1	0	34.08	1.4269	-0.2615	0.0197	-0.1209	0.2812	0.026	33.3522	1.52312
1779	595	hydrogen sulfide	S	0	500	50	10	0	2	0	0	1	0	34.08	1.4269	-0.2615	0.0197	-0.1209	0.2812	0.026	392.108	2.59341
1780	595	hydrogen sulfide	S	0	500	50	20	0	2	0	0	1	0	34.08	1.4269	-0.2615	0.0197	-0.1209	0.2812	0.026	392.078	2.59337
1781	595	hydrogen sulfide	S	0	500	50	100	0	2	0	0	1	0	34.08	1.4269	-0.2615	0.0197	-0.1209	0.2812	0.026	391.797	2.59306
1782	596	hydrogen sulfide	S	20	500	50	10	0	2	0	0	1	0	34.08	1.4269	-0.2615	0.0197	-0.1209	0.2812	0.026	337.458	2.52822
1783	596	hydrogen sulfide	S	20	500	50	20	0	2	0	0	1	0	34.08	1.4269	-0.2615	0.0197	-0.1209	0.2812	0.026	337.315	2.52804
1784	596	hydrogen sulfide	S	20	500	50	100	0	2	0	0	1	0	34.08	1.4269	-0.2615	0.0197	-0.1209	0.2812	0.026	337.069	2.52772
1785	597	hydrogen sulfide	S	50	500	50	10	0	2	0	0	1	0	34.08	1.4269	-0.2615	0.0197	-0.1209	0.2812	0.026	86.7035	1.93804
1786	597	hydrogen sulfide	S	50	500	50	20	0	2	0	0	1	0	34.08	1.4269	-0.2615	0.0197	-0.1209	0.2812	0.026	86.7177	1.93811
1787	597	hydrogen sulfide	S	50	500	50	100	0	2	0	0	1	0	34.08	1.4269	-0.2615	0.0197	-0.1209	0.2812	0.026	86.7075	1.93806
1788	598	hydrogen sulfide	S	100	500	50	10	0	2	0	0	1	0	34.08	1.4269	-0.2615	0.0197	-0.1209	0.2812	0.026	77.0251	1.88663
1789	598	hydrogen sulfide	S	100	500	50	20	0	2	0	0	1	0	34.08	1.4269	-0.2615	0.0197	-0.1209	0.2812	0.026	77.0629	1.88685
1790	598	hydrogen sulfide	S	100	500	50	100	0	2	0	0	1	0	34.08	1.4269	-0.2615	0.0197	-0.1209	0.2812	0.026	77.113	1.88713
1791	599	hydrogen sulfide	S	0	1000	50	10	0	2	0	0	1	0	34.08	1.4269	-0.2615	0.0197	-0.1209	0.2812	0.026	447.701	2.65099
1792	599	hydrogen sulfide	S	0	1000	50	20	0	2	0	0	1	0	34.08	1.4269	-0.2615	0.0197	-0.1209	0.2812	0.026	447.222	2.65052
1793	599	hydrogen sulfide	S	0	1000	50	100	0	2	0	0	1	0	34.08	1.4269	-0.2615	0.0197	-0.1209	0.2812	0.026	446.984	2.65029
1794	600	hydrogen sulfide	S	20	1000	50	10	0	2	0	0	1	0	34.08	1.4269	-0.2615	0.0197	-0.1209	0.2812	0.026	396.393	2.59813
1795	600	hydrogen sulfide	S	20	1000	50	20	0	2	0	0	1	0	34.08	1.4269	-0.2615	0.0197	-0.1209	0.2812	0.026	396.103	2.59781
1796	600	hydrogen sulfide	S	20	1000	50	100	0	2	0	0	1	0	34.08	1.4269	-0.2615	0.0197	-0.1209	0.2812	0.026	396.125	2.59783
1797	601	hydrogen sulfide	S	50	1000	50	10	0	2	0	0	1	0	34.08	1.4269	-0.2615	0.0197	-0.1209	0.2812	0.026	338.009	2.52893
1798	601	hydrogen sulfide	S	50	1000	50	20	0	2	0	0	1	0	34.08	1.4269	-0.2615	0.0197	-0.1209	0.2812	0.026	337.415	2.52816
1799	601	hydrogen sulfide	S	50	1000	50	100	0	2	0	0	1	0	34.08	1.4269	-0.2615	0.0197	-0.1209	0.2812	0.026	337.332	2.52806
1800	602	hydrogen sulfide	S	100	1000	50	10	0	2	0	0	1	0	34.08	1.4269	-0.2615	0.0197	-0.1209	0.2812	0.026	132.108	2.12093
1801	602	hydrogen sulfide	S	100	1000	50	20	0	2	0	0	1	0	34.08	1.4269	-0.2615	0.0197	-0.1209	0.2812	0.026	132.091	2.12087
1802	602	hydrogen sulfide	S	100	1000	50	100	0	2	0	0	1	0	34.08	1.4269	-0.2615	0.0197	-0.1209	0.2812	0.026	132.122	2.12098
		ammonia	N	0	100	10	10	0	3	0	1	0	0	17.031	1.9121	-0.2524	0.07859	-0.086905	0.33099	0.0114089	438.888	2.64235
		ammonia	N	0	100	10	20	0	3	0	1	0	0	17.031	1.9121	-0.2524	0.07859	-0.086905	0.33099	0.0114089	434.723	2.63821
		ammonia	N	0	100	10	100	0	3	0	1	0	0	17.031	1.9121	-0.2524	0.07859	-0.086905	0.33099	0.0114089	452.619	2.65573
		ammonia	N	20	100	10	10	0	3	0	1	0	0	17.031	1.9121	-0.2524	0.07859	-0.086905	0.33099	0.0114089	89.1284	1.95002
		ammonia	N	20	100	10	20	0	3	0	1	0	0	17.031	1.9121	-0.2524	0.07859	-0.086905	0.33099	0.0114089	90.6335	1.95729
		ammonia	N	20	100	10	100	0	3	0	1	0	0	17.031	1.9121	-0.2524	0.07859	-0.086905	0.33099	0.0114089	90.7677	1.95793
		ammonia	N	50	100	10	10	0	3	0	1	0	0	17.031	1.9121	-0.2524	0.07859	-0.086905	0.33099	0.0114089	81.3436	1.91032
		ammonia	N	50	100	10	20	0	3	0	1	0	0	17.031	1.9121	-0.2524	0.07859	-0.086905	0.33099	0.0114089	87.0379	1.93971
		ammonia	N	50	100	10	100	0	3	0	1	0	0	17.031	1.9121	-0.2524	0.07859	-0.086905	0.33099	0.0114089	86.9343	1.93919
		ammonia	N	100	100	10	10	0	3	0	1	0	0	17.031	1.9121	-0.2524	0.07859	-0.086905	0.33099	0.0114089	70.1898	1.84627
		ammonia	N	100	100	10	20	0	3	0	1	0	0	17.031	1.9121	-0.2524	0.07859	-0.086905	0.33099	0.0114089	78.6197	1.89553
		ammonia	N	100	100	10	100	0	3	0	1	0	0	17.031	1.9121	-0.2524	0.07859	-0.086905	0.33099	0.0114089	78.562	1.89521
		ammonia	N	0	500	10	10	0	3	0	1	0	0	17.031	1.9121	-0.2524	0.07859	-0.086905	0.33099	0.0114089	577.502	2.76155
		ammonia	N	0	500	10	20	0	3	0	1	0	0	17.031	1.9121	-0.2524	0.07859	-0.086905	0.33099	0.0114089	576.808	2.76103
		ammonia	N	0	500	10	100	0	3	0	1	0	0	17.031	1.9121	-0.2524	0.07859	-0.086905	0.33099	0.0114089	586.857	2.76853
		ammonia	N	20	500	10	10	0	3	0	1	0	0	17.031	1.9121	-0.2524	0.07859	-0.086905	0.33099	0.0114089	777.252	2.89056
		ammonia	N	20	500	10	20	0	3	0	1	0	0	17.031	1.9121	-0.2524	0.07859	-0.086905	0.33099	0.0114089	752.337	2.87641
		ammonia	N	20	500	10	100	0	3	0	1	0	0	17.031	1.9121	-0.2524	0.07859	-0.086905	0.33099	0.0114089	782.759	2.89363
		ammonia	N	50	500	10	10	0	3	0	1	0	0	17.031	1.9121	-0.2524	0.07859	-0.086905	0.33099	0.0114089	820.257	2.91395
		ammonia	N	50	500	10	20	0	3	0	1	0	0	17.031	1.9121	-0.2524	0.07859	-0.086905	0.33099	0.0114089	853.011	2.93095
		ammonia	N	50	500	10	100	0	3	0	1	0	0	17.031	1.9121	-0.2524	0.07859	-0.086905	0.33099	0.0114089	843.743	2.92621
		ammonia	N	100	500	10	10	0	3	0	1	0	0	17.031	1.9121	-0.2524	0.07859	-0.086905	0.33099	0.0114089	175.597	2.24452
		ammonia	N	100	500	10	20	0	3	0	1	0	0	17.031	1.9121	-0.2524	0.07859	-0.086905	0.33099	0.0114089	204.326	2.31032
		ammonia	N	100	500	10	100	0	3	0	1	0	0	17.031	1.9121	-0.2524	0.07859	-0.086905	0.33099	0.0114089	204.061	2.30976
		ammonia	N	0	1000	10	10	0	3	0	1	0	0	17.031	1.9121	-0.2524	0.07859	-0.086905	0.33099	0.0114089	697.306	2.84342
		ammonia	N	0	1000	10	20	0	3	0	1	0	0	17.031	1.9121	-0.2524	0.07859	-0.086905	0.33099	0.0114089	704.594	2.84794
		ammonia	N	0	1000	10	100	0	3	0	1	0	0	17.031	1.9121	-0.2524	0.07859	-0.086905	0.33099	0.0114089	715.779	2.85478
		ammonia	N	20	1000	10	10	0	3	0	1	0	0	17.031	1.9121	-0.2524	0.07859	-0.086905	0.33099	0.0114089	860.575	2.93479
		ammonia	N	20	1000	10	20	0	3	0	1	0	0	17.031	1.9121	-0.2524	0.07859	-0.086905	0.33099	0.0114089	860.277	2.93464
		ammonia	N	20	1000	10	100	0	3	0	1	0	0	17.031	1.9121	-0.2524	0.07859	-0.086905	0.33099	0.0114089	877.181	2.94309
		ammonia	N	50	1000	10	10	0	3	0	1	0	0	17.031	1.9121	-0.2524	0.07859	-0.086905	0.33099	0.0114089	871.908	2.94047
		ammonia	N	50	1000	10	20	0	3	0	1	0	0	17.031	1.9121	-0.2524	0.07859	-0.086905	0.33099	0.0114089	949.503	2.9775
		ammonia	N	50	1000	10	100	0	3	0	1	0	0	17.031	1.9121	-0.2524	0.07859	-0.086905	0.33099	0.0114089	969.689	2.98663
		ammonia	N	100	1000	10	10	0	3	0	1	0	0	17.031	1.9121	-0.2524	0.07859	-0.086905	0.33099	0.0114089	781.716	2.89305
		ammonia	N	100	1000	10	20	0	3	0	1	0	0	17.031	1.9121	-0.2524	0.07859	-0.086905	0.33099	0.0114089	854.428	2.93168
		ammonia	N	100	1000	10	100	0	3	0	1	0	0	17.031	1.9121	-0.2524	0.07859	-0.086905	0.33099	0.0114089	881.915	2.94543
		ammonia	N	0	100	25	10	0	3	0	1	0	0	17.031	1.9121	-0.2524	0.07859	-0.086905	0.33099	0.0114089	560.401	2.7485
		ammonia	N	0	100	25	20	0	3	0	1	0	0	17.031	1.9121	-0.2524	0.07859	-0.086905	0.33099	0.0114089	620.436	2.7927
		ammonia	N	0	100	25	100	0	3	0	1	0	0	17.031	1.9121	-0.2524	0.07859	-0.086905	0.33099	0.0114089	634.777	2.80262
		ammonia	N	20	100	25	10	0	3	0	1	0	0	17.031	1.9121	-0.2524	0.07859	-0.086905	0.33099	0.0114089	89.1284	1.95002
		ammonia	N	20	100	25	20	0	3	0	1	0	0	17.031	1.9121	-0.2524	0.07859	-0.086905	0.33099	0.0114089	137.567	2.13851
		ammonia	N	20	100	25	100	0	3	0	1	0	0	17.031	1.9121	-0.2524	0.07859	-0.086905	0.33099	0.0114089	209.674	2.32154
		ammonia	N	50	100	25	10	0	3	0	1	0	0	17.031	1.9121	-0.2524	0.07859	-0.086905	0.33099	0.0114089	81.3436	1.91032
		ammonia	N	50	100	25	20	0	3	0	1	0	0	17.031	1.9121	-0.2524	0.07859	-0.086905	0.33099	0.0114089	125.139	2.09739
		ammonia	N	50	100	25	100	0	3	0	1	0	0	17.031	1.9121	-0.2524	0.07859	-0.086905	0.33099	0.0114089	202.305	2.30601
		ammonia	N	100	100	25	10	0	3	0	1	0	0	17.031	1.9121	-0.2524	0.07859	-0.086905	0.33099	0.0114089	70.1898	1.84627
		ammonia	N	100	100	25	20	0	3	0	1	0	0	17.031	1.9121	-0.2524	0.07859	-0.086905	0.33099	0.0114089	107.149	2.02999
		ammonia	N	100	100	25	100	0	3	0	1	0	0	17.031	1.9121	-0.2524	0.07859	-0.086905	0.33099	0.0114089	181.079	2.25787
		ammonia	N	0	500	25	10	0	3	0	1	0	0	17.031	1.9121	-0.2524	0.07859	-0.086905	0.33099	0.0114089	632.564	2.8011
		ammonia	N	0	500	25	20	0	3	0	1	0	0	17.031	1.9121	-0.2524	0.07859	-0.086905	0.33099	0.0114089	726.972	2.86152
		ammonia	N	0	500	25	100	0	3	0	1	0	0	17.031	1.9121	-0.2524	0.07859	-0.086905	0.33099	0.0114089	842.89	2.92577
		ammonia	N	20	500	25	10	0	3	0	1	0	0	17.031	1.9121	-0.2524	0.07859	-0.086905	0.33099	0.0114089	821.736	2.91473
		ammonia	N	20	500	25	20	0	3	0	1	0	0	17.031	1.9121	-0.2524	0.07859	-0.086905	0.33099	0.0114089	934.888	2.97076
		ammonia	N	20	500	25	100	0	3	0	1	0	0	17.031	1.9121	-0.2524	0.07859	-0.086905	0.33099	0.0114089	1051.11	3.02165
		ammonia	N	50	500	25	10	0	3	0	1	0	0	17.031	1.9121	-0.2524	0.07859	-0.086905	0.33099	0.0114089	915.044	2.96144
		ammonia	N	50	500	25	20	0	3	0	1	0	0	17.031	1.9121	-0.2524	0.07859	-0.086905	0.33099	0.0114089	1092.12	3.03827
		ammonia	N	50	500	25	100	0	3	0	1	0	0	17.031	1.9121	-0.2524	0.07859	-0.086905	0.33099	0.0114089	1331.57	3.12436
		ammonia	N	100	500	25	10	0	3	0	1	0	0	17.031	1.9121	-0.2524	0.07859	-0.086905	0.33099	0.0114089	175.597	2.24452
		ammonia	N	100	500	25	20	0	3	0	1	0	0	17.031	1.9121	-0.2524	0.07859	-0.086905	0.33099	0.0114089	279.257	2.446
		ammonia	N	100	500	25	100	0	3	0	1	0	0	17.031	1.9121	-0.2524	0.07859	-0.086905	0.33099	0.0114089	441.005	2.64444
		ammonia	N	0	1000	25	10	0	3	0	1	0	0	17.031	1.9121	-0.2524	0.07859	-0.086905	0.33099	0.0114089	699.779	2.84496
		ammonia	N	0	1000	25	20	0	3	0	1	0	0	17.031	1.9121	-0.2524	0.07859	-0.086905	0.33099	0.0114089	792.112	2.89879
		ammonia	N	0	1000	25	100	0	3	0	1	0	0	17.031	1.9121	-0.2524	0.07859	-0.086905	0.33099	0.0114089	983.864	2.99294
		ammonia	N	20	1000	25	10	0	3	0	1	0	0	17.031	1.9121	-0.2524	0.07859	-0.086905	0.33099	0.0114089	827.631	2.91784
		ammonia	N	20	1000	25	20	0	3	0	1	0	0	17.031	1.9121	-0.2524	0.07859	-0.086905	0.33099	0.0114089	962.702	2.98349
		ammonia	N	20	1000	25	100	0	3	0	1	0	0	17.031	1.9121	-0.2524	0.07859	-0.086905	0.33099	0.0114089	1222.57	3.08727
		ammonia	N	50	1000	25	10	0	3	0	1	0	0	17.031	1.9121	-0.2524	0.07859	-0.086905	0.33099	0.0114089	899.458	2.95398
		ammonia	N	50	1000	25	20	0	3	0	1	0	0	17.031	1.9121	-0.2524	0.07859	-0.086905	0.33099	0.0114089	1063.03	3.02655
		ammonia	N	50	1000	25	100	0	3	0	1	0	0	17.031	1.9121	-0.2524	0.07859	-0.086905	0.33099	0.0114089	1440.35	3.15847
		ammonia	N	100	1000	25	10	0	3	0	1	0	0	17.031	1.9121	-0.2524	0.07859	-0.086905	0.33099	0.0114089	815.666	2.91151
		ammonia	N	100	1000	25	20	0	3	0	1	0	0	17.031	1.9121	-0.2524	0.07859	-0.086905	0.33099	0.0114089	1066.4	3.02792
		ammonia	N	100	1000	25	100	0	3	0	1	0	0	17.031	1.9121	-0.2524	0.07859	-0.086905	0.33099	0.0114089	1600.64	3.20429
		ammonia	N	0	100	50	10	0	3	0	1	0	0	17.031	1.9121	-0.2524	0.07859	-0.086905	0.33099	0.0114089	571.047	2.75667
		ammonia	N	0	100	50	20	0	3	0	1	0	0	17.031	1.9121	-0.2524	0.07859	-0.086905	0.33099	0.0114089	705.636	2.84858
		ammonia	N	0	100	50	100	0	3	0	1	0	0	17.031	1.9121	-0.2524	0.07859	-0.086905	0.33099	0.0114089	1068.95	3.02896
		ammonia	N	20	100	50	10	0	3	0	1	0	0	17.031	1.9121	-0.2524	0.07859	-0.086905	0.33099	0.0114089	89.1284	1.95002
		ammonia	N	20	100	50	20	0	3	0	1	0	0	17.031	1.9121	-0.2524	0.07859	-0.086905	0.33099	0.0114089	137.567	2.13851
		ammonia	N	20	100	50	100	0	3	0	1	0	0	17.031	1.9121	-0.2524	0.07859	-0.086905	0.33099	0.0114089	337.656	2.52847
		ammonia	N	50	100	50	10	0	3	0	1	0	0	17.031	1.9121	-0.2524	0.07859	-0.086905	0.33099	0.0114089	81.3436	1.91032
		ammonia	N	50	100	50	20	0	3	0	1	0	0	17.031	1.9121	-0.2524	0.07859	-0.086905	0.33099	0.0114089	125.139	2.09739
		ammonia	N	50	100	50	100	0	3	0	1	0	0	17.031	1.9121	-0.2524	0.07859	-0.086905	0.33099	0.0114089	313.034	2.49559
		ammonia	N	100	100	50	10	0	3	0	1	0	0	17.031	1.9121	-0.2524	0.07859	-0.086905	0.33099	0.0114089	70.1898	1.84627
		ammonia	N	100	100	50	20	0	3	0	1	0	0	17.031	1.9121	-0.2524	0.07859	-0.086905	0.33099	0.0114089	107.149	2.02999
		ammonia	N	100	100	50	100	0	3	0	1	0	0	17.031	1.9121	-0.2524	0.07859	-0.086905	0.33099	0.0114089	276.729	2.44205
		ammonia	N	0	500	50	10	0	3	0	1	0	0	17.031	1.9121	-0.2524	0.07859	-0.086905	0.33099	0.0114089	632.564	2.8011
		ammonia	N	0	500	50	20	0	3	0	1	0	0	17.031	1.9121	-0.2524	0.07859	-0.086905	0.33099	0.0114089	719.398	2.85697
		ammonia	N	0	500	50	100	0	3	0	1	0	0	17.031	1.9121	-0.2524	0.07859	-0.086905	0.33099	0.0114089	954.69	2.97986
		ammonia	N	20	500	50	10	0	3	0	1	0	0	17.031	1.9121	-0.2524	0.07859	-0.086905	0.33099	0.0114089	821.736	2.91473
		ammonia	N	20	500	50	20	0	3	0	1	0	0	17.031	1.9121	-0.2524	0.07859	-0.086905	0.33099	0.0114089	927.029	2.96709
		ammonia	N	20	500	50	100	0	3	0	1	0	0	17.031	1.9121	-0.2524	0.07859	-0.086905	0.33099	0.0114089	1375.17	3.13836
		ammonia	N	50	500	50	10	0	3	0	1	0	0	17.031	1.9121	-0.2524	0.07859	-0.086905	0.33099	0.0114089	915.044	2.96144
		ammonia	N	50	500	50	20	0	3	0	1	0	0	17.031	1.9121	-0.2524	0.07859	-0.086905	0.33099	0.0114089	1061.05	3.02574
		ammonia	N	50	500	50	100	0	3	0	1	0	0	17.031	1.9121	-0.2524	0.07859	-0.086905	0.33099	0.0114089	1605.37	3.20558
		ammonia	N	100	500	50	10	0	3	0	1	0	0	17.031	1.9121	-0.2524	0.07859	-0.086905	0.33099	0.0114089	175.597	2.24452
		ammonia	N	100	500	50	20	0	3	0	1	0	0	17.031	1.9121	-0.2524	0.07859	-0.086905	0.33099	0.0114089	279.257	2.446
		ammonia	N	100	500	50	100	0	3	0	1	0	0	17.031	1.9121	-0.2524	0.07859	-0.086905	0.33099	0.0114089	612.259	2.78694
		ammonia	N	0	1000	50	10	0	3	0	1	0	0	17.031	1.9121	-0.2524	0.07859	-0.086905	0.33099	0.0114089	699.719	2.84492
		ammonia	N	0	1000	50	20	0	3	0	1	0	0	17.031	1.9121	-0.2524	0.07859	-0.086905	0.33099	0.0114089	792.112	2.89879
		ammonia	N	0	1000	50	100	0	3	0	1	0	0	17.031	1.9121	-0.2524	0.07859	-0.086905	0.33099	0.0114089	1106.87	3.0441
		ammonia	N	20	1000	50	10	0	3	0	1	0	0	17.031	1.9121	-0.2524	0.07859	-0.086905	0.33099	0.0114089	827.631	2.91784
		ammonia	N	20	1000	50	20	0	3	0	1	0	0	17.031	1.9121	-0.2524	0.07859	-0.086905	0.33099	0.0114089	962.702	2.98349
		ammonia	N	20	1000	50	100	0	3	0	1	0	0	17.031	1.9121	-0.2524	0.07859	-0.086905	0.33099	0.0114089	1394.69	3.14448
		ammonia	N	50	1000	50	10	0	3	0	1	0	0	17.031	1.9121	-0.2524	0.07859	-0.086905	0.33099	0.0114089	893.458	2.95107
		ammonia	N	50	1000	50	20	0	3	0	1	0	0	17.031	1.9121	-0.2524	0.07859	-0.086905	0.33099	0.0114089	1063.03	3.02655
		ammonia	N	50	1000	50	100	0	3	0	1	0	0	17.031	1.9121	-0.2524	0.07859	-0.086905	0.33099	0.0114089	1616.42	3.20855
		ammonia	N	100	1000	50	10	0	3	0	1	0	0	17.031	1.9121	-0.2524	0.07859	-0.086905	0.33099	0.0114089	815.666	2.91151
		ammonia	N	100	1000	50	20	0	3	0	1	0	0	17.031	1.9121	-0.2524	0.07859	-0.086905	0.33099	0.0114089	1066.4	3.02792
		ammonia	N	100	1000	50	100	0	3	0	1	0	0	17.031	1.9121	-0.2524	0.07859	-0.086905	0.33099	0.0114089	1748.5	3.24267
		benzyl chloride	ClCc1ccccc1	0	100	10	10	7	7	0	0	0	1	126.58	3.0884	-0.25719	-0.04321	-0.1502	0.21398	0.0527153	13.6858	1.13627
		benzyl chloride	ClCc1ccccc1	0	100	10	20	7	7	0	0	0	1	126.58	3.0884	-0.25719	-0.04321	-0.1502	0.21398	0.0527153	13.4409	1.12843
		benzyl chloride	ClCc1ccccc1	0	100	10	100	7	7	0	0	0	1	126.58	3.0884	-0.25719	-0.04321	-0.1502	0.21398	0.0527153	12.6746	1.10293
		benzyl chloride	ClCc1ccccc1	20	100	10	10	7	7	0	0	0	1	126.58	3.0884	-0.25719	-0.04321	-0.1502	0.21398	0.0527153	21.2211	1.32677
		benzyl chloride	ClCc1ccccc1	20	100	10	20	7	7	0	0	0	1	126.58	3.0884	-0.25719	-0.04321	-0.1502	0.21398	0.0527153	19.0001	1.27876
		benzyl chloride	ClCc1ccccc1	20	100	10	100	7	7	0	0	0	1	126.58	3.0884	-0.25719	-0.04321	-0.1502	0.21398	0.0527153	22.8392	1.35868
		benzyl chloride	ClCc1ccccc1	50	100	10	10	7	7	0	0	0	1	126.58	3.0884	-0.25719	-0.04321	-0.1502	0.21398	0.0527153	37.1021	1.5694
		benzyl chloride	ClCc1ccccc1	50	100	10	20	7	7	0	0	0	1	126.58	3.0884	-0.25719	-0.04321	-0.1502	0.21398	0.0527153	35.8103	1.55401
		benzyl chloride	ClCc1ccccc1	50	100	10	100	7	7	0	0	0	1	126.58	3.0884	-0.25719	-0.04321	-0.1502	0.21398	0.0527153	42.9227	1.63269
		benzyl chloride	ClCc1ccccc1	100	100	10	10	7	7	0	0	0	1	126.58	3.0884	-0.25719	-0.04321	-0.1502	0.21398	0.0527153	271.177	2.43325
		benzyl chloride	ClCc1ccccc1	100	100	10	20	7	7	0	0	0	1	126.58	3.0884	-0.25719	-0.04321	-0.1502	0.21398	0.0527153	276.841	2.44223
		benzyl chloride	ClCc1ccccc1	100	100	10	100	7	7	0	0	0	1	126.58	3.0884	-0.25719	-0.04321	-0.1502	0.21398	0.0527153	277.004	2.44249
		benzyl chloride	ClCc1ccccc1	0	500	10	10	7	7	0	0	0	1	126.58	3.0884	-0.25719	-0.04321	-0.1502	0.21398	0.0527153	84.1256	1.92493
		benzyl chloride	ClCc1ccccc1	0	500	10	20	7	7	0	0	0	1	126.58	3.0884	-0.25719	-0.04321	-0.1502	0.21398	0.0527153	84.7422	1.9281
		benzyl chloride	ClCc1ccccc1	0	500	10	100	7	7	0	0	0	1	126.58	3.0884	-0.25719	-0.04321	-0.1502	0.21398	0.0527153	96.6502	1.9852
		benzyl chloride	ClCc1ccccc1	20	500	10	10	7	7	0	0	0	1	126.58	3.0884	-0.25719	-0.04321	-0.1502	0.21398	0.0527153	109.229	2.03834
		benzyl chloride	ClCc1ccccc1	20	500	10	20	7	7	0	0	0	1	126.58	3.0884	-0.25719	-0.04321	-0.1502	0.21398	0.0527153	122.066	2.08659
		benzyl chloride	ClCc1ccccc1	20	500	10	100	7	7	0	0	0	1	126.58	3.0884	-0.25719	-0.04321	-0.1502	0.21398	0.0527153	122.768	2.08909
		benzyl chloride	ClCc1ccccc1	50	500	10	10	7	7	0	0	0	1	126.58	3.0884	-0.25719	-0.04321	-0.1502	0.21398	0.0527153	189.501	2.27761
		benzyl chloride	ClCc1ccccc1	50	500	10	20	7	7	0	0	0	1	126.58	3.0884	-0.25719	-0.04321	-0.1502	0.21398	0.0527153	187.674	2.2734
		benzyl chloride	ClCc1ccccc1	50	500	10	100	7	7	0	0	0	1	126.58	3.0884	-0.25719	-0.04321	-0.1502	0.21398	0.0527153	185.207	2.26766
		benzyl chloride	ClCc1ccccc1	100	500	10	10	7	7	0	0	0	1	126.58	3.0884	-0.25719	-0.04321	-0.1502	0.21398	0.0527153	350.315	2.54446
		benzyl chloride	ClCc1ccccc1	100	500	10	20	7	7	0	0	0	1	126.58	3.0884	-0.25719	-0.04321	-0.1502	0.21398	0.0527153	339.591	2.53096
		benzyl chloride	ClCc1ccccc1	100	500	10	100	7	7	0	0	0	1	126.58	3.0884	-0.25719	-0.04321	-0.1502	0.21398	0.0527153	339.674	2.53106
		benzyl chloride	ClCc1ccccc1	0	1000	10	10	7	7	0	0	0	1	126.58	3.0884	-0.25719	-0.04321	-0.1502	0.21398	0.0527153	176.603	2.247
		benzyl chloride	ClCc1ccccc1	0	1000	10	20	7	7	0	0	0	1	126.58	3.0884	-0.25719	-0.04321	-0.1502	0.21398	0.0527153	176.802	2.24749
		benzyl chloride	ClCc1ccccc1	0	1000	10	100	7	7	0	0	0	1	126.58	3.0884	-0.25719	-0.04321	-0.1502	0.21398	0.0527153	178.364	2.25131
		benzyl chloride	ClCc1ccccc1	20	1000	10	10	7	7	0	0	0	1	126.58	3.0884	-0.25719	-0.04321	-0.1502	0.21398	0.0527153	216.259	2.33497
		benzyl chloride	ClCc1ccccc1	20	1000	10	20	7	7	0	0	0	1	126.58	3.0884	-0.25719	-0.04321	-0.1502	0.21398	0.0527153	216.524	2.33551
		benzyl chloride	ClCc1ccccc1	20	1000	10	100	7	7	0	0	0	1	126.58	3.0884	-0.25719	-0.04321	-0.1502	0.21398	0.0527153	217.863	2.33818
		benzyl chloride	ClCc1ccccc1	50	1000	10	10	7	7	0	0	0	1	126.58	3.0884	-0.25719	-0.04321	-0.1502	0.21398	0.0527153	306.074	2.48583
		benzyl chloride	ClCc1ccccc1	50	1000	10	20	7	7	0	0	0	1	126.58	3.0884	-0.25719	-0.04321	-0.1502	0.21398	0.0527153	306.289	2.48613
		benzyl chloride	ClCc1ccccc1	50	1000	10	100	7	7	0	0	0	1	126.58	3.0884	-0.25719	-0.04321	-0.1502	0.21398	0.0527153	307.192	2.48741
		benzyl chloride	ClCc1ccccc1	100	1000	10	10	7	7	0	0	0	1	126.58	3.0884	-0.25719	-0.04321	-0.1502	0.21398	0.0527153	494.717	2.69436
		benzyl chloride	ClCc1ccccc1	100	1000	10	20	7	7	0	0	0	1	126.58	3.0884	-0.25719	-0.04321	-0.1502	0.21398	0.0527153	493.218	2.69304
		benzyl chloride	ClCc1ccccc1	100	1000	10	100	7	7	0	0	0	1	126.58	3.0884	-0.25719	-0.04321	-0.1502	0.21398	0.0527153	493.262	2.69308
		benzyl chloride	ClCc1ccccc1	0	100	25	10	7	7	0	0	0	1	126.58	3.0884	-0.25719	-0.04321	-0.1502	0.21398	0.0527153	13.5296	1.13128
		benzyl chloride	ClCc1ccccc1	0	100	25	20	7	7	0	0	0	1	126.58	3.0884	-0.25719	-0.04321	-0.1502	0.21398	0.0527153	13.5631	1.13236
		benzyl chloride	ClCc1ccccc1	0	100	25	100	7	7	0	0	0	1	126.58	3.0884	-0.25719	-0.04321	-0.1502	0.21398	0.0527153	13.5438	1.13174
		benzyl chloride	ClCc1ccccc1	20	100	25	10	7	7	0	0	0	1	126.58	3.0884	-0.25719	-0.04321	-0.1502	0.21398	0.0527153	21.874	1.33993
		benzyl chloride	ClCc1ccccc1	20	100	25	20	7	7	0	0	0	1	126.58	3.0884	-0.25719	-0.04321	-0.1502	0.21398	0.0527153	21.9138	1.34072
		benzyl chloride	ClCc1ccccc1	20	100	25	100	7	7	0	0	0	1	126.58	3.0884	-0.25719	-0.04321	-0.1502	0.21398	0.0527153	21.1096	1.32448
		benzyl chloride	ClCc1ccccc1	50	100	25	10	7	7	0	0	0	1	126.58	3.0884	-0.25719	-0.04321	-0.1502	0.21398	0.0527153	43.5146	1.63863
		benzyl chloride	ClCc1ccccc1	50	100	25	20	7	7	0	0	0	1	126.58	3.0884	-0.25719	-0.04321	-0.1502	0.21398	0.0527153	43.7701	1.64118
		benzyl chloride	ClCc1ccccc1	50	100	25	100	7	7	0	0	0	1	126.58	3.0884	-0.25719	-0.04321	-0.1502	0.21398	0.0527153	40.4948	1.6074
		benzyl chloride	ClCc1ccccc1	100	100	25	10	7	7	0	0	0	1	126.58	3.0884	-0.25719	-0.04321	-0.1502	0.21398	0.0527153	392.266	2.59358
		benzyl chloride	ClCc1ccccc1	100	100	25	20	7	7	0	0	0	1	126.58	3.0884	-0.25719	-0.04321	-0.1502	0.21398	0.0527153	462.11	2.66475
		benzyl chloride	ClCc1ccccc1	100	100	25	100	7	7	0	0	0	1	126.58	3.0884	-0.25719	-0.04321	-0.1502	0.21398	0.0527153	518.142	2.71445
		benzyl chloride	ClCc1ccccc1	0	500	25	10	7	7	0	0	0	1	126.58	3.0884	-0.25719	-0.04321	-0.1502	0.21398	0.0527153	77.5254	1.88944
		benzyl chloride	ClCc1ccccc1	0	500	25	20	7	7	0	0	0	1	126.58	3.0884	-0.25719	-0.04321	-0.1502	0.21398	0.0527153	82.8739	1.91842
		benzyl chloride	ClCc1ccccc1	0	500	25	100	7	7	0	0	0	1	126.58	3.0884	-0.25719	-0.04321	-0.1502	0.21398	0.0527153	83.1422	1.91982
		benzyl chloride	ClCc1ccccc1	20	500	25	10	7	7	0	0	0	1	126.58	3.0884	-0.25719	-0.04321	-0.1502	0.21398	0.0527153	110.977	2.04523
		benzyl chloride	ClCc1ccccc1	20	500	25	20	7	7	0	0	0	1	126.58	3.0884	-0.25719	-0.04321	-0.1502	0.21398	0.0527153	115.241	2.06161
		benzyl chloride	ClCc1ccccc1	20	500	25	100	7	7	0	0	0	1	126.58	3.0884	-0.25719	-0.04321	-0.1502	0.21398	0.0527153	115.226	2.06155
		benzyl chloride	ClCc1ccccc1	50	500	25	10	7	7	0	0	0	1	126.58	3.0884	-0.25719	-0.04321	-0.1502	0.21398	0.0527153	175.026	2.2431
		benzyl chloride	ClCc1ccccc1	50	500	25	20	7	7	0	0	0	1	126.58	3.0884	-0.25719	-0.04321	-0.1502	0.21398	0.0527153	189.681	2.27802
		benzyl chloride	ClCc1ccccc1	50	500	25	100	7	7	0	0	0	1	126.58	3.0884	-0.25719	-0.04321	-0.1502	0.21398	0.0527153	189.181	2.27688
		benzyl chloride	ClCc1ccccc1	100	500	25	10	7	7	0	0	0	1	126.58	3.0884	-0.25719	-0.04321	-0.1502	0.21398	0.0527153	325.854	2.51302
		benzyl chloride	ClCc1ccccc1	100	500	25	20	7	7	0	0	0	1	126.58	3.0884	-0.25719	-0.04321	-0.1502	0.21398	0.0527153	419.874	2.62312
		benzyl chloride	ClCc1ccccc1	100	500	25	100	7	7	0	0	0	1	126.58	3.0884	-0.25719	-0.04321	-0.1502	0.21398	0.0527153	433.828	2.63732
		benzyl chloride	ClCc1ccccc1	0	1000	25	10	7	7	0	0	0	1	126.58	3.0884	-0.25719	-0.04321	-0.1502	0.21398	0.0527153	131.606	2.11928
		benzyl chloride	ClCc1ccccc1	0	1000	25	20	7	7	0	0	0	1	126.58	3.0884	-0.25719	-0.04321	-0.1502	0.21398	0.0527153	123.739	2.09251
		benzyl chloride	ClCc1ccccc1	0	1000	25	100	7	7	0	0	0	1	126.58	3.0884	-0.25719	-0.04321	-0.1502	0.21398	0.0527153	140.156	2.14661
		benzyl chloride	ClCc1ccccc1	20	1000	25	10	7	7	0	0	0	1	126.58	3.0884	-0.25719	-0.04321	-0.1502	0.21398	0.0527153	178.905	2.25262
		benzyl chloride	ClCc1ccccc1	20	1000	25	20	7	7	0	0	0	1	126.58	3.0884	-0.25719	-0.04321	-0.1502	0.21398	0.0527153	166.115	2.22041
		benzyl chloride	ClCc1ccccc1	20	1000	25	100	7	7	0	0	0	1	126.58	3.0884	-0.25719	-0.04321	-0.1502	0.21398	0.0527153	185.154	2.26753
		benzyl chloride	ClCc1ccccc1	50	1000	25	10	7	7	0	0	0	1	126.58	3.0884	-0.25719	-0.04321	-0.1502	0.21398	0.0527153	273.467	2.4369
		benzyl chloride	ClCc1ccccc1	50	1000	25	20	7	7	0	0	0	1	126.58	3.0884	-0.25719	-0.04321	-0.1502	0.21398	0.0527153	290.186	2.46268
		benzyl chloride	ClCc1ccccc1	50	1000	25	100	7	7	0	0	0	1	126.58	3.0884	-0.25719	-0.04321	-0.1502	0.21398	0.0527153	310.778	2.49245
		benzyl chloride	ClCc1ccccc1	100	1000	25	10	7	7	0	0	0	1	126.58	3.0884	-0.25719	-0.04321	-0.1502	0.21398	0.0527153	478.255	2.67966
		benzyl chloride	ClCc1ccccc1	100	1000	25	20	7	7	0	0	0	1	126.58	3.0884	-0.25719	-0.04321	-0.1502	0.21398	0.0527153	517.118	2.71359
		benzyl chloride	ClCc1ccccc1	100	1000	25	100	7	7	0	0	0	1	126.58	3.0884	-0.25719	-0.04321	-0.1502	0.21398	0.0527153	522.35	2.71796
		benzyl chloride	ClCc1ccccc1	0	100	50	10	7	7	0	0	0	1	126.58	3.0884	-0.25719	-0.04321	-0.1502	0.21398	0.0527153	15.8351	1.19962
		benzyl chloride	ClCc1ccccc1	0	100	50	20	7	7	0	0	0	1	126.58	3.0884	-0.25719	-0.04321	-0.1502	0.21398	0.0527153	18.458	1.26618
		benzyl chloride	ClCc1ccccc1	0	100	50	100	7	7	0	0	0	1	126.58	3.0884	-0.25719	-0.04321	-0.1502	0.21398	0.0527153	20.3617	1.30881
		benzyl chloride	ClCc1ccccc1	20	100	50	10	7	7	0	0	0	1	126.58	3.0884	-0.25719	-0.04321	-0.1502	0.21398	0.0527153	25.7899	1.41145
		benzyl chloride	ClCc1ccccc1	20	100	50	20	7	7	0	0	0	1	126.58	3.0884	-0.25719	-0.04321	-0.1502	0.21398	0.0527153	30.1884	1.47984
		benzyl chloride	ClCc1ccccc1	20	100	50	100	7	7	0	0	0	1	126.58	3.0884	-0.25719	-0.04321	-0.1502	0.21398	0.0527153	33.3224	1.52274
		benzyl chloride	ClCc1ccccc1	50	100	50	10	7	7	0	0	0	1	126.58	3.0884	-0.25719	-0.04321	-0.1502	0.21398	0.0527153	48.0395	1.6816
		benzyl chloride	ClCc1ccccc1	50	100	50	20	7	7	0	0	0	1	126.58	3.0884	-0.25719	-0.04321	-0.1502	0.21398	0.0527153	56.2616	1.75021
		benzyl chloride	ClCc1ccccc1	50	100	50	100	7	7	0	0	0	1	126.58	3.0884	-0.25719	-0.04321	-0.1502	0.21398	0.0527153	62.0611	1.79282
		benzyl chloride	ClCc1ccccc1	100	100	50	10	7	7	0	0	0	1	126.58	3.0884	-0.25719	-0.04321	-0.1502	0.21398	0.0527153	284.903	2.4547
		benzyl chloride	ClCc1ccccc1	100	100	50	20	7	7	0	0	0	1	126.58	3.0884	-0.25719	-0.04321	-0.1502	0.21398	0.0527153	411.008	2.61385
		benzyl chloride	ClCc1ccccc1	100	100	50	100	7	7	0	0	0	1	126.58	3.0884	-0.25719	-0.04321	-0.1502	0.21398	0.0527153	638.639	2.80526
		benzyl chloride	ClCc1ccccc1	0	500	50	10	7	7	0	0	0	1	126.58	3.0884	-0.25719	-0.04321	-0.1502	0.21398	0.0527153	77.5254	1.88944
		benzyl chloride	ClCc1ccccc1	0	500	50	20	7	7	0	0	0	1	126.58	3.0884	-0.25719	-0.04321	-0.1502	0.21398	0.0527153	67.2501	1.82769
		benzyl chloride	ClCc1ccccc1	0	500	50	100	7	7	0	0	0	1	126.58	3.0884	-0.25719	-0.04321	-0.1502	0.21398	0.0527153	57.1521	1.75703
		benzyl chloride	ClCc1ccccc1	20	500	50	10	7	7	0	0	0	1	126.58	3.0884	-0.25719	-0.04321	-0.1502	0.21398	0.0527153	110.977	2.04523
[truncated: 2,018 more rows]
